# Supplementary material for: Inner hair cell stereocilia are embedded in the tectorial membrane
Source: Nat Commun. 2021 May 10;12:2604. doi: 10.1038/s41467-021-22870-1 (PMC8110531; doi:10.1038/s41467-021-22870-1)
Supplement: Supplementary file 6 — Source Data [file 41467_2021_22870_MOESM6_ESM.xlsx]

## Sheet: Figure 1
	Figure 1a							Figure 2B									Figure 3C
	Microphonic potential (µVrms)
								Frequency (Hz)	81_dB SPL	74_dB SPL	64_dB SPL	54_dB SPL	44_dB SPL	34_dB SPL			SPL	CM peak amplitudes in different preparations
	Time (ms)	CM at 74dB SPL	Time (ms)	CM at 54dB SPL													81	465.66	1160.72	575.88	806.638	575.88	2181.93	551.968	937.937	984.83	1185.94	2581.57	1730.02	904.426	1154.1	1047.61	1177.56	1008.15	1438.91	1768.34	1959.32	2740.71	1054.22	1166.43	1615.05	1582.78	1159.26
	0	632.66	0	380.158				100	36.1572	44.1579	95.9403	61.7037	51.3226	42.5805			74	410.04	996.987	564.558	803.72	564.558	1896.01	484.127	935.534	957.622	1072.84	2439.47	1656.41	879.133	1156.94	985.769	1144.1	778.496	1421.29	1855.03	1786.71	2508.98	1027.04	1135.41	1519.51	1378.21	1078.03
	0.1	631.343	0.1	380.664				140	2495.89	2374.54	1704.55	750.088	268.804	31.6463			64	295.513	629.305	347.807	749.377	347.807	1580.97	331.812	703.053	955.158	604.413	2190.63	642.494	784.044	847.372	760.117	807.625	798.738	1368.88	1580.18	1017.63	2014.02	727.211	819.099	1107.49	1045.36	667.825
	0.2	638.082	0.2	383.943				180	2581.57	2439.47	2190.63	1344.82	592.489	70.5886			54	131.72	251.925	358.734	512.479	358.734	753.436	172.77	364.77	782.806	612.646	1344.82	647.176	278.195	112.952	434.693	398.916	423.948	879.587	1247.79	298.291	1197.41	349.983	353.801	524.674	534.394	268.405
	0.3	639.719	0.3	380.89				220	2042.16	1909.82	1724.17	1068.71	475.99	53.2657			44	45.3809	79.4301	61.0557	213.372	61.0557	272.114	169.6	138.301	457.14	272.547	592.489	224.255	281.907	37.094	182.091	148.146	53.2659	407.132	648.639	115.711	492.905	133.173	121.69	184.661	195.886	85.4661
	0.4	625.886	0.4	387.202				260	1559.21	1459.83	1304.56	825.168	377.804	40.6748			34	15.0246	99.1028	20.2676	20.6645	20.2676	272.704	61.4506	48.6618	177.177	97.8867	70.5886	72.9686	105.281	37.2583	56.97	47.3197	51.9221	146.633	241.838	37.9177	194.382	48.9088	40.4086	59.5197	63.285	26.9047
	0.5	631.467	0.5	391.582				300	68.9369	63.6504	86.9664	65.1089	32.4924	2.26813
	0.6	624.936	0.6	397.721
	0.7	630.477	0.7	399.395
	0.8	622.842	0.8	410.856
	0.9	613.737	0.9	410.008
	1	616.466	1	408.34
	1.1	616.276	1.1	411.33
	1.2	624.705	1.2	420.153
	1.3	618.637	1.3	422.738
	1.4	616.543	1.4	423.701
	1.5	615.06	1.5	435.115
	1.6	604.477	1.6	434.894
	1.7	612.894	1.7	438.148
	1.8	612.141	1.8	440.127
	1.9	607.141	1.9	451.925
	2	602.348	2	453.742
	2.1	596.113	2.1	457.985
	2.2	602.324	2.2	462.812
	2.3	599.304	2.3	465.882
	2.4	581.289	2.4	469.688
	2.5	590.003	2.5	471.494
	2.6	584.451	2.6	479.049
	2.7	592.827	2.7	483.213
	2.8	594.091	2.8	475.121
	2.9	589.997	2.9	481.112
	3	585.922	3	482.834
	3.1	583.265	3.1	482.339
	3.2	574.752	3.2	478.67
	3.3	570.618	3.3	473.579
	3.4	579.361	3.4	486.471
	3.5	567.485	3.5	474.379
	3.6	566.062	3.6	474.089
	3.7	565.552	3.7	471.315
	3.8	561.138	3.8	477.869
	3.9	559.893	3.9	479.685
	4	551.208	4	475.937
	4.1	554.157	4.1	487.867
	4.2	546.795	4.2	485.961
	4.3	550.858	4.3	484.113
	4.4	537.197	4.4	478.549
	4.5	541.16	4.5	475.974
	4.6	548.349	4.6	487.93
	4.7	545.769	4.7	473.61
	4.8	542.844	4.8	476.764
	4.9	535.34	4.9	481.823
	5	542.814	5	480.633
	5.1	542.245	5.1	477.037
	5.2	544.197	5.2	475.316
	5.3	541.272	5.3	469.925
	5.4	529.1	5.4	469.978
	5.5	548.207	5.5	475.016
	5.6	543.586	5.6	478.659
	5.7	553.504	5.7	473.052
	5.8	554.465	5.8	474.969
	5.9	543.592	5.9	476.885
	6	541.842	6	474.763
	6.1	552.122	6.1	479.296
	6.2	546.036	6.2	462.254
	6.3	554.216	6.3	464.439
	6.4	553.682	6.4	473.373
	6.5	548.402	6.5	476.416
	6.6	558.178	6.6	465.187
	6.7	561.21	6.7	467.082
	6.8	561.833	6.8	459.111
	6.9	556.464	6.9	468.219
	7	554.424	7	465.745
	7.1	551.647	7.1	466.629
	7.2	559.78	7.2	466.645
	7.3	564.436	7.3	470.283
	7.4	565.89	7.4	459.79
	7.5	560.462	7.5	458.959
	7.6	560.338	7.6	460.101
	7.7	553.367	7.7	462.176
	7.8	560.901	7.8	460.728
	7.9	570.748	7.9	468.34
	8	577.285	8	458.553
	8.1	575.862	8.1	458.58
	8.2	567.1	8.2	458.001
	8.3	573.151	8.3	461.354
	8.4	571.466	8.4	464.213
	8.5	566.892	8.5	460.001
	8.6	575.352	8.6	457.78
	8.7	576.804	8.7	449.114
	8.8	568.957	8.8	455.884
	8.9	569.413	8.9	450.751
	9	583.567	9	450.63
	9.1	578.329	9.1	442.591
	9.2	569.01	9.2	435.858
	9.3	568.251	9.3	434.273
	9.4	578.982	9.4	430.977
	9.5	574.853	9.5	435.073
	9.6	579.67	9.6	429.377
	9.7	585.412	9.7	429.44
	9.8	570.428	9.8	425.034
	9.9	578.323	9.9	419.274
	10	580.447	10	423.812
	10.1	578.116	10.1	421.77
	10.2	591.617	10.2	415.099
	10.3	593.889	10.3	415.325
	10.4	600.526	10.4	413.925
	10.5	597.276	10.5	416.663
	10.6	602.484	10.6	416.895
	10.7	617.498	10.7	411.761
	10.8	619.39	10.8	418.069
	10.9	616.834	10.9	407.66
	11	620.292	11	414.657
	11.1	631.562	11.1	411.662
	11.2	631.817	11.2	415.868
	11.3	637.666	11.3	405.139
	11.4	629.771	11.4	406.407
	11.5	635.199	11.5	410.493
	11.6	640.443	11.6	407.924
	11.7	645.241	11.7	400.19
	11.8	641.647	11.8	397.816
	11.9	649.323	11.9	412.588
	12	645.105	12	409.324
	12.1	644.654	12.1	413.241
	12.2	658.31	12.2	406.723
	12.3	649.465	12.3	407.623
	12.4	662.498	12.4	399.305
	12.5	656.518	12.5	395.983
	12.6	655.391	12.6	399.316
	12.7	650.461	12.7	397.842
	12.8	655.32	12.8	395.968
	12.9	664.414	12.9	395.904
	13	654.727	13	394.162
	13.1	669.023	13.1	399.879
	13.2	663.435	13.2	397.937
	13.3	662.877	13.3	389.487
	13.4	660.647	13.4	398.911
	13.5	648.842	13.5	392.43
	13.6	645.259	13.6	389.134
	13.7	641.083	13.7	394.173
	13.8	625.684	13.8	389.977
	13.9	615.445	13.9	390.651
	14	607.562	14	384.78
	14.1	599.987	14.1	382.179
	14.2	578.347	14.2	387.128
	14.3	563.155	14.3	385.159
	14.4	566.952	14.4	370.756
	14.5	552.276	14.5	373.104
	14.6	546.184	14.6	366.402
	14.7	519.306	14.7	367.212
	14.8	513.274	14.8	362.469
	14.9	524.313	14.9	358.699
	15	517.746	15	356.725
	15.1	516.352	15.1	363.39
	15.2	512.259	15.2	360.832
	15.3	514.068	15.3	364.259
	15.4	511.63	15.4	372.909
	15.5	529.859	15.5	372.656
	15.6	551.742	15.6	380.232
	15.7	577.493	15.7	385.602
	15.8	610.753	15.8	393.794
	15.9	645.461	15.9	392.63
	16	700.278	16	404.149
	16.1	745.147	16.1	416.494
	16.2	798.885	16.2	421.848
	16.3	860.334	16.3	432.857
	16.4	917.126	16.4	451.92
	16.5	989.965	16.5	460.307
	16.6	1060.96	16.6	467.114
	16.7	1122.99	16.7	476.774
	16.8	1182.42	16.8	490.152
	16.9	1229.7	16.9	500.491
	17	1283.38	17	509.963
	17.1	1324.96	17.1	515.037
	17.2	1353.38	17.2	519.207
	17.3	1386.01	17.3	522.882
	17.4	1390.99	17.4	523.35
	17.5	1390.98	17.5	535.996
	17.6	1385.82	17.6	523.382
	17.7	1369.75	17.7	522.871
	17.8	1321.15	17.8	499.717
	17.9	1278.62	17.9	492.979
	18	1227.88	18	489.056
	18.1	1130.92	18.1	476.374
	18.2	1055.25	18.2	450.288
	18.3	974.666	18.3	431.741
	18.4	888.048	18.4	405.076
	18.5	791.096	18.5	386.423
	18.6	724.024	18.6	361.463
	18.7	650.13	18.7	348.117
	18.8	574.082	18.8	320.247
	18.9	513.701	18.9	296.093
	19	457.335	19	277.43
	19.1	407.53	19.1	258.066
	19.2	350.275	19.2	239.324
	19.3	330.427	19.3	221.224
	19.4	304.404	19.4	214.749
	19.5	287.415	19.5	205.489
	19.6	284.455	19.6	196.354
	19.7	286.661	19.7	197.529
	19.8	287.296	19.8	192.417
	19.9	311.012	19.9	182.772
	20	350.228	20	193.375
	20.1	397.322	20.1	204.51
	20.2	452.424	20.2	220.693
	20.3	518.464	20.3	242.225
	20.4	595.674	20.4	258.25
	20.5	683.716	20.5	284.574
	20.6	800.48	20.6	314.814
	20.7	921.095	20.7	353.767
	20.8	1044.91	20.8	390.745
	20.9	1182.82	20.9	434.563
	21	1321.93	21	483.418
	21.1	1452.34	21.1	538.297
	21.2	1569.83	21.2	582.014
	21.3	1696.35	21.3	627.6
	21.4	1797.96	21.4	678.156
	21.5	1887.73	21.5	720.721
	21.6	1966.7	21.6	768.418
	21.7	2024	21.7	801.759
	21.8	2091.28	21.8	848.946
	21.9	2127.79	21.9	877.917
	22	2148.89	22	898.754
	22.1	2161.11	22.1	931.521
	22.2	2159.6	22.2	943.782
	22.3	2130.05	22.3	947.025
	22.4	2121.67	22.4	942.982
	22.5	2067.34	22.5	940.65
	22.6	2002.94	22.6	928.073
	22.7	1934.39	22.7	906.962
	22.8	1856.11	22.8	878.37
	22.9	1757.64	22.9	852.194
	23	1655.26	23	813.367
	23.1	1540.34	23.1	766.507
	23.2	1408.79	23.2	716.304
	23.3	1263.9	23.3	656.766
	23.4	1120.88	23.4	601.393
	23.5	1000.08	23.5	557.181
	23.6	861.799	23.6	502.329
	23.7	747.247	23.7	456.263
	23.8	634.902	23.8	404.307
	23.9	525.974	23.9	353.94
	24	431.021	24	317.846
	24.1	356.783	24.1	280.383
	24.2	292.095	24.2	248.585
	24.3	223.575	24.3	213.28
	24.4	179.963	24.4	197.586
	24.5	139.834	24.5	177.002
	24.6	99.4432	24.6	154.675
	24.7	72.7256	24.7	141.297
	24.8	73.9005	24.8	144.883
	24.9	59.0885	24.9	132.705
	25	63.211	25	129.947
	25.1	87.1702	25.1	147.304
	25.2	120.128	25.2	151.795
	25.3	159.789	25.3	178.139
	25.4	214.274	25.4	201.919
	25.5	270.1	25.5	214.143
	25.6	332.551	25.6	250.459
	25.7	427.491	25.7	284.037
	25.8	535.892	25.8	339.394
	25.9	639.215	25.9	388.245
	26	784.387	26	445.513
	26.1	931.476	26.1	514.253
	26.2	1092.84	26.2	580.466
	26.3	1235.89	26.3	645.937
	26.4	1387.22	26.4	711.797
	26.5	1532.65	26.5	782.064
	26.6	1655.56	26.6	853.184
	26.7	1785.05	26.7	914.274
	26.8	1884.5	26.8	969.568
	26.9	1995.17	26.9	1022.37
	27	2081.34	27	1064.09
	27.1	2157.32	27.1	1094.38
	27.2	2225.21	27.2	1132.22
	27.3	2277.72	27.3	1151.05
	27.4	2302.02	27.4	1168.83
	27.5	2324.46	27.5	1186.74
	27.6	2327.78	27.6	1182.61
	27.7	2322.36	27.7	1176.25
	27.8	2292.76	27.8	1163.47
	27.9	2259.81	27.9	1150.97
	28	2219.75	28	1125.78
	28.1	2149.8	28.1	1086.21
	28.2	2060.84	28.2	1048.19
	28.3	1969.48	28.3	992.085
	28.4	1847.94	28.4	944.53
	28.5	1737.3	28.5	880.433
	28.6	1615.2	28.6	820.364
	28.7	1464.15	28.7	737.747
	28.8	1317.64	28.8	684.395
	28.9	1160.69	28.9	612.975
	29	1017.3	29	537.496
	29.1	880.093	29.1	470.578
	29.2	747.022	29.2	418.379
	29.3	630.999	29.3	364.838
	29.4	522.978	29.4	313.524
	29.5	427.747	29.5	270.665
	29.6	335.6	29.6	230.395
	29.7	270.978	29.7	200.924
	29.8	209	29.8	160.461
	29.9	155.126	29.9	133.342
	30	124.802	30	109.415
	30.1	91.0079	30.1	96.2109
	30.2	58.8334	30.2	88.5353
	30.3	44.5133	30.3	76.0794
	30.4	39.4119	30.4	63.918
	30.5	27.9395	30.5	63.9444
	30.6	34.346	30.6	74.0946
	30.7	47.6872	30.7	77.0743
	30.8	83.6764	30.8	89.4616
	30.9	126.179	30.9	113.553
	31	166.178	31	132.484
	31.1	227.526	31.1	171.632
	31.2	306.011	31.2	215.207
	31.3	386.721	31.3	260.446
	31.4	483.59	31.4	313.108
	31.5	585.827	31.5	366.538
	31.6	725.37	31.6	442.907
	31.7	869.736	31.7	507.351
	31.8	1018.6	31.8	586.399
	31.9	1166.44	31.9	656.877
	32	1330.08	32	737.452
	32.1	1481.33	32.1	796.989
	32.2	1626.54	32.2	877.18
	32.3	1757.75	32.3	945.493
	32.4	1874.19	32.4	1008.89
	32.5	1990.83	32.5	1066.09
	32.6	2080.18	32.6	1110.52
	32.7	2172.04	32.7	1146.53
	32.8	2255.73	32.8	1175.21
	32.9	2314	32.9	1203.73
	33	2356.91	33	1222.8
	33.1	2384.95	33.1	1235.76
	33.2	2405.49	33.2	1233.33
	33.3	2403.49	33.3	1224.94
	33.4	2397.12	33.4	1201.13
	33.5	2372.77	33.5	1179.08
	33.6	2331.88	33.6	1141.62
	33.7	2281.49	33.7	1097.83
	33.8	2202.61	33.8	1062.88
	33.9	2115.75	33.9	1009.64
	34	2008.75	34	943.156
	34.1	1896.15	34.1	867.14
	34.2	1777.57	34.2	792.32
	34.3	1632.01	34.3	724.448
	34.4	1480.6	34.4	644.9
	34.5	1319.39	34.5	573.412
	34.6	1179.54	34.6	506.251
	34.7	1033.21	34.7	436.51
	34.8	876.617	34.8	366.77
	34.9	752.254	34.9	314.903
	35	637.684	35	251.701
	35.1	541.254	35.1	213.496
	35.2	455.983	35.2	165.03
	35.3	369.566	35.3	125.203
	35.4	294.207	35.4	85.8502
	35.5	238.5	35.5	60.9643
	35.6	198.608	35.6	49.1507
	35.7	149.847	35.7	32.4567
	35.8	115.643	35.8	5.97562
	35.9	91.2096	35.9	9.67148
	36	74.5412	36	0
	36.1	64.7476	36.1	2.6114
	36.2	60.4704	36.2	11.4508
	36.3	60.6779	36.3	30.7665
	36.4	86.1202	36.4	49.8247
	36.5	116.925	36.5	69.3982
	36.6	145.416	36.6	93.2521
	36.7	195.434	36.7	125.614
	36.8	263.658	36.8	175.307
	36.9	343.401	36.9	232.18
	37	427.824	37	296.293
	37.1	538.467	37.1	363.985
	37.2	652.158	37.2	430.972
	37.3	789.269	37.3	508.514
	37.4	940.498	37.4	599.466
	37.5	1083.17	37.5	673.365
	37.6	1242.58	37.6	751.829
	37.7	1393.2	37.7	832.12
	37.8	1534.78	37.8	899.496
	37.9	1681.8	37.9	968.157
	38	1809.91	38	1023.15
	38.1	1931.49	38.1	1071.51
	38.2	2037.68	38.2	1119.4
	38.3	2132.43	38.3	1154.79
	38.4	2203.19	38.4	1182.76
	38.5	2271.93	38.5	1198.25
	38.6	2320.17	38.6	1218.33
	38.7	2351.54	38.7	1222.96
	38.8	2376.21	38.8	1222.13
	38.9	2391.17	38.9	1206.76
	39	2381.94	39	1182.01
	39.1	2372.01	39.1	1159.99
	39.2	2334.13	39.2	1126.46
	39.3	2287.46	39.3	1075.29
	39.4	2207.56	39.4	1027.43
	39.5	2126.28	39.5	973.728
	39.6	2021.2	39.6	898.565
	39.7	1911.04	39.7	838.874
	39.8	1788.07	39.8	760.947
	39.9	1639.62	39.9	683.368
	40	1491.24	40	613.165
	40.1	1342.08	40.1	539.897
	40.2	1180.29	40.2	469.293
	40.3	1021.13	40.3	404.165
	40.4	871.741	40.4	341.442
	40.5	750.777	40.5	293.213
	40.6	625.108	40.6	248.801
	40.7	512.057	40.7	194.549
	40.8	413.415	40.8	156.97
	40.9	329.953	40.9	127.42
	41	254.415	41	103.692
	41.1	196.603	41.1	80.2066
	41.2	152.778	41.2	55.2103
	41.3	115.442	41.3	55.0522
	41.4	80.9059	41.4	43.1964
	41.5	42.9417	41.5	39.9903
	41.6	25.8458	41.6	46.0444
	41.7	8.60727	41.7	45.1496
	41.8	0	41.8	64.7654
	41.9	26.1599	41.9	88.2668
	42	43.6651	42	105.835
	42.1	64.7591	42.1	130.757
	42.2	114.492	42.2	171.037
	42.3	149.835	42.3	207.684
	42.4	226.79	42.4	252.596
	42.5	285.76	42.5	319.573
	42.6	371.364	42.6	371.687
	42.7	491.924	42.7	448.298
	42.8	609.964	42.8	512.79
	42.9	750.445	42.9	602.446
	43	904.853	43	689.665
	43.1	1049.65	43.1	759.905
	43.2	1201.22	43.2	839.49
	43.3	1369.54	43.3	929.205
	43.4	1495.67	43.4	994.439
	43.5	1633.62	43.5	1064.64
	43.6	1764.16	43.6	1125.2
	43.7	1877.85	43.7	1174.27
	43.8	1986.34	43.8	1223.76
	43.9	2068.65	43.9	1263.16
	44	2149.11	44	1285.19
	44.1	2205.33	44.1	1309.93
	44.2	2252.62	44.2	1321.84
	44.3	2291.5	44.3	1319.53
	44.4	2304.39	44.4	1326.12
	44.5	2312.93	44.5	1307.34
	44.6	2320.97	44.6	1280.8
	44.7	2293.63	44.7	1254.02
	44.8	2248.16	44.8	1211.44
	44.9	2201.92	44.9	1165.76
	45	2133.29	45	1105.68
	45.1	2038.61	45.1	1052.11
	45.2	1932.53	45.2	993.749
	45.3	1816.25	45.3	908.494
	45.4	1692.26	45.4	840.496
	45.5	1553.85	45.5	759.374
	45.6	1406.62	45.6	681.678
	45.7	1254.84	45.7	610.153
	45.8	1090.14	45.8	532.353
	45.9	935.254	45.9	483.081
	46	807.415	46	411.146
	46.1	693.581	46.1	358.268
	46.2	568.037	46.2	307.906
	46.3	471.453	46.3	259.335
	46.4	380.44	46.4	215.87
	46.5	301.794	46.5	177.302
	46.6	243.987	46.6	145.172
	46.7	185.551	46.7	120.944
	46.8	131.34	46.8	104.129
	46.9	94.8341	46.9	91.5623
	47	69.8668	47	77.1058
	47.1	43.4633	47.1	65.4027
	47.2	23.2949	47.2	58.7847
	47.3	18.1636	47.3	65.592
	47.4	10.5708	47.4	79.7961
	47.5	37.4723	47.5	84.5445
	47.6	48.9447	47.6	111.168
	47.7	83.2787	47.7	138.238
	47.8	116.456	47.8	176.086
	47.9	173.284	47.9	223.809
	48	240.76	48	268.043
	48.1	330.077	48.1	319.962
	48.2	440.364	48.2	384.764
	48.3	539.807	48.3	456.758
	48.4	664.704	48.4	540.96
	48.5	800.083	48.5	614.302
	48.6	948.145	48.6	701.231
	48.7	1116.08	48.7	776.736
	48.8	1277.19	48.8	851.104
	48.9	1415.27	48.9	933.222
	49	1552.5	49	994.77
	49.1	1687.18	49.1	1068.69
	49.2	1821.76	49.2	1130.66
	49.3	1934.4	49.3	1163.56
	49.4	2026.47	49.4	1212.88
	49.5	2122.97	49.5	1246.46
	49.6	2193.87	49.6	1277.64
	49.7	2248.62	49.7	1284.68
	49.8	2294.58	49.8	1298.11
	49.9	2326.47	49.9	1296.8
	50	2349.84	50	1287.74
	50.1	2355.56	50.1	1267.34
	50.2	2339.81	50.2	1231.74
	50.3	2317.56	50.3	1200.22
	50.4	2268.99	50.4	1169.64
	50.5	2210.79	50.5	1116.97
	50.6	2136.92	50.6	1056.76
	50.7	2049.37	50.7	993.986
	50.8	1945.51	50.8	925.983
	50.9	1842.64	50.9	848.772
	51	1713.15	51	778.221
	51.1	1560.64	51.1	693.519
	51.2	1412.29	51.2	615.929
	51.3	1259.19	51.3	547.31
	51.4	1115.4	51.4	463.039
	51.5	973.782	51.5	404.244
	51.6	844.893	51.6	337.841
	51.7	723.11	51.7	280.831
	51.8	605.041	51.8	233.286
	51.9	508.433	51.9	182.351
	52	433.726	52	137.996
	52.1	364.233	52.1	110.115
	52.2	300.168	52.2	78.5535
	52.3	249.557	52.3	60.0166
	52.4	203.324	52.4	47.7346
	52.5	168.693	52.5	30.8087
	52.6	144.983	52.6	22.9804
	52.7	128.504	52.7	26.4708
	52.8	109.083	52.8	24.8599
	52.9	108.477	52.9	22.8696
	53	112.511	53	30.6667
	53.1	140.107	53.1	53.1727
	53.2	155.719	53.2	78.6903
	53.3	190.065	53.3	113.321
	53.4	238.298	53.4	149.747
	53.5	301.652	53.5	189.721
	53.6	366.583	53.6	242.457
	53.7	451.303	53.7	305.264
	53.8	557.295	53.8	369.981
	53.9	670.565	53.9	449.846
	54	811.538	54	521.429
	54.1	947.747	54.1	605.415
	54.2	1097.01	54.2	700.173
	54.3	1259.6	54.3	764.743
	54.4	1406.29	54.4	829.556
	54.5	1564.12	54.5	917.406
	54.6	1695.72	54.6	979.64
	54.7	1821.23	54.7	1045.11
	54.8	1943.46	54.8	1103.98
	54.9	2049.43	54.9	1141.48
	55	2146.21	55	1185.92
	55.1	2214.69	55.1	1220.46
	55.2	2286.35	55.2	1237.23
	55.3	2348.59	55.3	1252.84
	55.4	2373.8	55.4	1257.19
	55.5	2395.68	55.5	1243.66
	55.6	2405.96	55.6	1236.36
	55.7	2399.03	55.7	1221.73
	55.8	2380.85	55.8	1194.54
	55.9	2340.2	55.9	1157.13
	56	2296.65	56	1114.93
	56.1	2226.41	56.1	1065.25
	56.2	2140.11	56.2	1006.5
	56.3	2047.46	56.3	942.14
	56.4	1929.63	56.4	866.403
	56.5	1804.33	56.5	782.596
	56.6	1669.6	56.6	710.028
	56.7	1524.98	56.7	631.112
	56.8	1361.05	56.8	559.571
	56.9	1204.59	56.9	493.189
	57	1051.05	57	433.42
	57.1	916.687	57.1	351.381
	57.2	790.906	57.2	296.624
	57.3	669.699	57.3	256.592
	57.4	569.111	57.4	199.013
	57.5	480.09	57.5	156.164
	57.6	414.394	57.6	118.359
	57.7	341.312	57.7	85.2291
	57.8	292.611	57.8	62.4703
	57.9	239.562	57.9	39.7849
	58	191.489	58	23.4118
	58.1	163.283	58.1	15.2464
	58.2	137.782	58.2	15.7413
	58.3	121.012	58.3	8.26049
	58.4	115.056	58.4	9.8292
	58.5	110.062	58.5	12.2616
	58.6	116.806	58.6	28.7501
	58.7	146.021	58.7	41.2747
	58.8	174.311	58.8	75.2315
	58.9	222.798	58.9	96.9113
	59	269.204	59	147.362
	59.1	335.167	59.1	193.38
	59.2	411.558	59.2	241.72
	59.3	506.814	59.3	305.348
	59.4	607.983	59.4	379.484
	59.5	742.478	59.5	454.078
	59.6	878.248	59.6	525.909
	59.7	1018.24	59.7	617.387
	59.8	1171.68	59.8	689.291
	59.9	1324.74	59.9	767.755
	60	1472.93	60	841.401
	60.1	1612.78	60.1	913.369
	60.2	1748.76	60.2	979.477
	60.3	1867.54	60.3	1037.3
	60.4	1966.78	60.4	1102.87
	60.5	2072.24	60.5	1137.89
	60.6	2161.11	60.6	1178.26
	60.7	2215.39	60.7	1214.84
	60.8	2271.55	60.8	1234.15
	60.9	2314.67	60.9	1238.41
	61	2342.1	61	1245.79
	61.1	2353.21	61.1	1247.5
	61.2	2342.42	61.2	1246.09
	61.3	2336.31	61.3	1230.54
	61.4	2324.44	61.4	1197.23
	61.5	2263.3	61.5	1164.94
	61.6	2199.97	61.6	1123.7
	61.7	2125.97	61.7	1077.45
	61.8	2038.57	61.8	1009.03
	61.9	1935.06	61.9	950.468
	62	1809.66	62	880.259
	62.1	1687.71	62.1	813.631
	62.2	1539.96	62.2	737.636
	62.3	1386.45	62.3	662.325
	62.4	1239.33	62.4	597.529
	62.5	1078.65	62.5	523.887
	62.6	928.361	62.6	451.114
	62.7	795.088	62.7	390.071
	62.8	669.847	62.8	350.028
	62.9	561.109	62.9	303.484
	63	466.506	63	249.28
	63.1	378.785	63.1	204.752
	63.2	320.776	63.2	175.796
	63.3	249.13	63.3	158.297
	63.4	196.526	63.4	134.974
	63.5	151.016	63.5	111.447
	63.6	105.713	63.6	96.6321
	63.7	79.6071	63.7	89.4458
	63.8	64.7058	63.8	89.841
	63.9	41.6069	63.9	86.3084
	64	37.7274	64	93.6315
	64.1	40.9782	64.1	111.478
	64.2	60.6366	64.2	128.883
	64.3	80.7339	64.3	162.487
	64.4	119.422	64.4	183.393
	64.5	155.174	64.5	227.426
	64.6	217.109	64.6	264.415
	64.7	298.934	64.7	321.757
	64.8	375.564	64.8	383.738
	64.9	470.391	64.9	446.497
	65	585.661	65	512.179
	65.1	713.459	65.1	597.987
	65.2	849.727	65.2	683.784
	65.3	1001.93	65.3	754.846
	65.4	1149.93	65.4	835.505
	65.5	1311.22	65.5	900.712
	65.6	1457.62	65.6	981.593
	65.7	1597.63	65.7	1056.67
	65.8	1725.26	65.8	1117.66
	65.9	1860.67	65.9	1172.92
	66	1976.74	66	1217.18
	66.1	2062.66	66.1	1254.53
	66.2	2144.11	66.2	1288.93
	66.3	2210.38	66.3	1311.49
	66.4	2265.84	66.4	1317.28
	66.5	2307.54	66.5	1329.18
	66.6	2323.35	66.6	1322.06
	66.7	2345.35	66.7	1311.45
	66.8	2336.74	66.8	1279.49
	66.9	2332.01	66.9	1257.54
	67	2287.09	67	1217.37
	67.1	2239.68	67.1	1183.23
	67.2	2179.92	67.2	1133.44
	67.3	2091.79	67.3	1056.77
	67.4	1991.92	67.4	1004.46
	67.5	1884.52	67.5	930.594
	67.6	1765.14	67.6	857.811
	67.7	1629.72	67.7	779.426
	67.8	1473.38	67.8	698.667
	67.9	1320.34	67.9	620.046
	68	1164.43	68	549.921
	68.1	1011.81	68.1	489.141
	68.2	868.864	68.2	425.349
	68.3	751.406	68.3	372.293
	68.4	634.867	68.4	313.282
	68.5	527.291	68.5	261.888
	68.6	437.665	68.6	224.168
	68.7	367.3	68.7	191.269
	68.8	291.075	68.8	167.283
	68.9	234.229	68.9	134.648
	69	181.879	69	105.756
	69.1	129.773	69.1	89.2724
	69.2	114.053	69.2	73.1679
	69.3	83.8305	69.3	84.0235
	69.4	71.1656	69.4	69.6246
	69.5	63.0213	69.5	78.3271
	69.6	64.1424	69.6	83.5337
	69.7	79.6542	69.7	103.713
	69.8	99.6983	69.8	126.983
	69.9	130.189	69.9	144.351
	70	160.839	70	163.072
	70.1	230.901	70.1	206.157
	70.2	291.176	70.2	246.869
	70.3	372.876	70.3	298.788
	70.4	480.114	70.4	371.529
	70.5	579.569	70.5	430.166
	70.6	703.013	70.6	505.745
	70.7	853.043	70.7	576.217
	70.8	1003.31	70.8	656.329
	70.9	1153.38	70.9	748.581
	71	1309.45	71	823.618
	71.1	1469.14	71.1	894.748
	71.2	1603.45	71.2	954.991
	71.3	1748.92	71.3	1015.37
	71.4	1891.96	71.4	1078.26
	71.5	1992.22	71.5	1125.52
	71.6	2097.27	71.6	1170.6
	71.7	2187.12	71.7	1212.56
	71.8	2268.56	71.8	1240.24
	71.9	2321.56	71.9	1260.36
	72	2371.02	72	1260.5
	72.1	2409.21	72.1	1274.58
	72.2	2429.9	72.2	1253.72
	72.3	2427.96	72.3	1244.47
	72.4	2417.62	72.4	1230.18
	72.5	2394.13	72.5	1195.32
	72.6	2349.29	72.6	1146.43
	72.7	2295.53	72.7	1102.49
	72.8	2225.79	72.8	1051.26
	72.9	2133.84	72.9	992.87
	73	2037.39	73	913.258
	73.1	1920.46	73.1	839.664
	73.2	1789.74	73.2	768.944
	73.3	1642.8	73.3	676.077
	73.4	1499.63	73.4	615.76
	73.5	1348.99	73.5	538.523
	73.6	1184.96	73.6	469.088
	73.7	1051.41	73.7	404.059
	73.8	910.838	73.8	337.393
	73.9	784.921	73.9	280.757
	74	679.314	74	224.436
	74.1	563.588	74.1	187.057
	74.2	477.765	74.2	143.83
	74.3	410.052	74.3	95.2109
	74.4	341.852	74.4	71.146
	74.5	287.225	74.5	60.3538
	74.6	243.655	74.6	40.2431
	74.7	217.216	74.7	32.4669
	74.8	186.856	74.8	22.6117
	74.9	167.477	74.9	16.9733
	75	153.454	75	24.1859
	75.1	138.446	75.1	38.6689
	75.2	138.95	75.2	46.5078
	75.3	150.79	75.3	61.2801
	75.4	171.315	75.4	90.02
	75.5	194.23	75.5	102.781
	75.6	244.367	75.6	146.351
	75.7	307.542	75.7	201.493
	75.8	379.36	75.8	241.578
	75.9	455.117	75.9	292.913
	76	541.996	76	372.824
	76.1	645.526	76.1	440.291
	76.2	778.734	76.2	522.502
	76.3	923.669	76.3	590.706
	76.4	1070.83	76.4	667.385
	76.5	1222.53	76.5	753.719
	76.6	1365.72	76.6	834.378
	76.7	1515.3	76.7	912.779
	76.8	1661.99	76.8	975.865
	76.9	1797.24	76.9	1036.8
	77	1921.45	77	1093.55
	77.1	2023.75	77.1	1141.61
	77.2	2131.13	77.2	1180.68
	77.3	2211.75	77.3	1221.55
	77.4	2283.91	77.4	1238.41
	77.5	2348.59	77.5	1249.24
	77.6	2370.91	77.6	1258.78
	77.7	2413.26	77.7	1254.56
	77.8	2423.38	77.8	1248.53
	77.9	2423.49	77.9	1218.96
	78	2399.46	78	1191.45
	78.1	2377.26	78.1	1160.23
	78.2	2339.58	78.2	1117.39
	78.3	2280.85	78.3	1054.7
	78.4	2186.73	78.4	1005.14
	78.5	2089.59	78.5	937.359
	78.6	1997.2	78.6	857.122
	78.7	1864.28	78.7	793.404
	78.8	1731.65	78.8	722.837
	78.9	1582.04	78.9	632.428
	79	1435.38	79	568.547
	79.1	1270.11	79.1	499.491
	79.2	1131.36	79.2	425.607
	79.3	980.634	79.3	362.9
	79.4	851.59	79.4	295.403
	79.5	726.664	79.5	243.789
	79.6	615.083	79.6	201.793
	79.7	530.589	79.7	160.724
	79.8	440.91	79.8	114.943
	79.9	367.146	79.9	91.2465
	80	299.012	80	73.9838
	80.1	232.9	80.1	45.7341
	80.2	204.32	80.2	32.5406
	80.3	166.492	80.3	30.1876
	80.4	135.486	80.4	23.6331
	80.5	114.896	80.5	22.2114
	80.6	104.307	80.6	33.325
	80.7	101.68	80.7	46.2183
	80.8	100.659	80.8	68.4664
	80.9	118.591	80.9	83.2336
	81	146.697	81	108.114
	81.1	178.095	81.1	145.598
	81.2	224.37	81.2	182.33
	81.3	288.21	81.3	233.402
	81.4	358.48	81.4	300.599
	81.5	435.126	81.5	366.059
	81.6	546.599	81.6	432.404
	81.7	650.296	81.7	512.616
	81.8	787.341	81.8	588.695
	81.9	941.512	81.9	674.223
	82	1092.95	82	762.964
	82.1	1246.82	82.1	849.209
	82.2	1394.29	82.2	938.255
	82.3	1540.12	82.3	1000.44
	82.4	1677.19	82.4	1075.66
	82.5	1811.41	82.5	1144.99
	82.6	1918.95	82.6	1190.32
	82.7	2022.59	82.7	1234.55
	82.8	2113.44	82.8	1273.68
	82.9	2197.05	82.9	1305.9
	83	2257.53	83	1322.8
	83.1	2308.06	83.1	1342.8
	83.2	2350.13	83.2	1344.82
	83.3	2353.05	83.3	1337.5
	83.4	2363.51	83.4	1326.23
	83.5	2359.41	83.5	1297.25
	83.6	2327.47	83.6	1274.26
	83.7	2287.42	83.7	1234.34
	83.8	2242.13	83.8	1185.68
	83.9	2165.56	83.9	1126.9
	84	2083.83	84	1078.46
	84.1	1977.89	84.1	1005.36
	84.2	1861.43	84.2	939.497
	84.3	1742.95	84.3	852.989
	84.4	1610.72	84.4	773.404
	84.5	1436.41	84.5	699.03
	84.6	1285.65	84.6	620.109
	84.7	1140.61	84.7	563.114
	84.8	979.501	84.8	481.296
	84.9	844.656	84.9	414.989
	85	726.527	85	361.59
	85.1	604.602	85.1	307.843
	85.2	498.438	85.2	267.132
	85.3	416.061	85.3	227.353
	85.4	354.903	85.4	189.158
	85.5	282.485	85.5	157.907
	85.6	227.004	85.6	143.682
	85.7	176.778	85.7	115.38
	85.8	146.483	85.8	114.9
	85.9	113.668	85.9	96.3849
	86	89.7802	86	94.3528
	86.1	75.3539	86.1	101.897
	86.2	65.3998	86.2	101.476
	86.3	65.8509	86.3	114.827
	86.4	73.07	86.4	126.399
	86.5	99.3068	86.5	141.839
	86.6	131.992	86.6	175.933
	86.7	173.45	86.7	201.972
	86.8	222.727	86.8	249.922
	86.9	290.921	86.9	291.949
	87	364.156	87	348.281
	87.1	455.941	87.1	413.867
	87.2	576.046	87.2	486.93
	87.3	693.041	87.3	562.087
	87.4	835.823	87.4	649.301
	87.5	979.607	87.5	725.638
	87.6	1142.39	87.6	803.623
	87.7	1289.23	87.7	873.816
	87.8	1432.13	87.8	946.73
	87.9	1577.94	87.9	1017.03
	88	1709.52	88	1085.02
	88.1	1847.61	88.1	1130.07
	88.2	1952.08	88.2	1188.31
	88.3	2051.24	88.3	1218.13
	88.4	2144.94	88.4	1267.93
	88.5	2212.77	88.5	1289.71
	88.6	2278.57	88.6	1302.11
	88.7	2311.52	88.7	1313.36
	88.8	2347.22	88.8	1298.64
	88.9	2362.4	88.9	1293.34
	89	2363.51	89	1275.94
	89.1	2345.67	89.1	1248.79
	89.2	2325.22	89.2	1215.3
	89.3	2291.06	89.3	1168.3
	89.4	2224.77	89.4	1129.51
	89.5	2142.94	89.5	1070.79
	89.6	2055.71	89.6	1006.44
	89.7	1958.77	89.7	923.761
	89.8	1842.29	89.8	853.842
	89.9	1708.36	89.9	782.922
	90	1562.3	90	703.627
	90.1	1424.17	90.1	631.901
	90.2	1257.32	90.2	562.166
	90.3	1107.2	90.3	485.977
	90.4	975.2	90.4	419.111
	90.5	837.496	90.5	366.633
	90.6	720.411	90.6	316.167
	90.7	618.079	90.7	258.714
	90.8	536.124	90.8	228.505
	90.9	459.406	90.9	172.822
	91	394.148	91	139.392
	91.1	333.862	91.1	116.085
	91.2	280.783	91.2	99.9541
	91.3	246.146	91.3	71.8728
	91.4	208.615	91.4	63.4495
	91.5	177.757	91.5	49.2189
	91.6	163.562	91.6	50.7667
	91.7	148.702	91.7	57.1422
	91.8	148.898	91.8	64.1865
	91.9	153.24	91.9	74.8841
	92	170.935	92	83.0444
	92.1	197.86	92.1	110.552
	92.2	241.406	92.2	138.886
	92.3	282.847	92.3	163.893
	92.4	341.722	92.4	212.548
	92.5	418.564	92.5	268.185
	92.6	505.71	92.6	324.543
	92.7	599.791	92.7	394.135
	92.8	719.533	92.8	479.654
	92.9	853.168	92.9	550.279
	93	997.172	93	625.847
	93.1	1158.96	93.1	718.257
	93.2	1311.29	93.2	795.678
	93.3	1449.8	93.3	876.453
	93.4	1597.78	93.4	939.56
	93.5	1739.09	93.5	996.986
	93.6	1872.74	93.6	1069.65
	93.7	1983.39	93.7	1127.61
	93.8	2085.23	93.8	1169.67
	93.9	2174.9	93.9	1206.09
	94	2268	94	1236.36
	94.1	2341.01	94.1	1260.72
	94.2	2375.73	94.2	1274.58
	94.3	2417.09	94.3	1283.3
	94.4	2439.47	94.4	1277.69
	94.5	2437.83	94.5	1266.92
	94.6	2430.81	94.6	1238.38
	94.7	2409.67	94.7	1204.63
	94.8	2377.81	94.8	1173.11
	94.9	2329.91	94.9	1131.55
	95	2263.71	95	1069.75
	95.1	2175.36	95.1	1011.24
	95.2	2074.88	95.2	939.513
	95.3	1971.61	95.3	864.418
	95.4	1846.9	95.4	797.826
	95.5	1701.48	95.5	707.633
	95.6	1552.8	95.6	635.992
	95.7	1397.13	95.7	559.286
	95.8	1239.98	95.8	488.935
	95.9	1090.23	95.9	428.024
	96	958.086	96	365.275
	96.1	821.26	96.1	311.523
	96.2	707.1	96.2	250.691
	96.3	609.845	96.3	203.362
	96.4	525.208	96.4	160.908
	96.5	448.758	96.5	124.814
	96.6	379.176	96.6	101.197
	96.7	304.333	96.7	80.3013
	96.8	266.048	96.8	59.3009
	96.9	238.008	96.9	42.5647
	97	201.218	97	31.9775
	97.1	170.2	97.1	29.3559
	97.2	164.837	97.2	23.2226
	97.3	156.912	97.3	35.71
	97.4	143.708	97.4	44.8231
	97.5	162.423	97.5	59.0797
	97.6	182.242	97.6	74.5997
	97.7	220.057	97.7	107.151
	97.8	260.104	97.8	132.263
	97.9	303.621	97.9	175.585
	98	387.184	98	228.2
	98.1	456.048	98.1	275.766
	98.2	547.4	98.2	340.574
	98.3	646.944	98.3	402.332
	98.4	763.584	98.4	479.68
	98.5	904.794	98.5	553.332
	98.6	1049.81	98.6	629.622
	98.7	1204.77	98.7	710.202
	98.8	1364.42	98.8	794.478
	98.9	1514.41	98.9	875.743
	99	1663.01	99	935.017
	99.1	1784.01	99.1	1002.91
	99.2	1902.28	99.2	1068
	99.3	2023.64	99.3	1111.93
	99.4	2127.49	99.4	1148.1
	99.5	2208.26	99.5	1183.68
	99.6	2280.39	99.6	1217.53
	99.7	2331.7	99.7	1228.23
	99.8	2376.53	99.8	1234
	99.9	2412.44	99.9	1241.94
	100	2417.96	100	1230.44
	100.1	2419.07	100.1	1215.99
	100.2	2410.99	100.2	1193.71
	100.3	2378.48	100.3	1168.04
	100.4	2319.88	100.4	1135.08
	100.5	2263.61	100.5	1086.91
	100.6	2189.28	100.6	1023.46
	100.7	2102.98	100.7	971.264
	100.8	1993.57	100.8	904.177
	100.9	1870.97	100.9	837.395
	101	1745.4	101	766.939
	101.1	1594.71	101.1	682.089
	101.2	1432.08	101.2	619.287
	101.3	1272.96	101.3	549.81
	101.4	1125.36	101.4	493.558
	101.5	966.652	101.5	429.098
	101.6	835.265	101.6	370.94
	101.7	718.4	101.7	315.804
	101.8	614.882	101.8	270.428
	101.9	520.516	101.9	225.057
	102	422.936	102	203.42
	102.1	343.994	102.1	172.822
	102.2	285.956	102.2	151.089
	102.3	226.535	102.3	128.246
	102.4	190.107	102.4	107.393
	102.5	162.992	102.5	99.3117
	102.6	118.135	102.6	98.6855
	102.7	95.6646	102.7	100.623
	102.8	83.8781	102.8	95.2633
	102.9	86.832	102.9	105.44
	103	91.2159	103	122.897
	103.1	111.859	103.1	134.522
	103.2	129.542	103.2	174.475
	103.3	162.173	103.3	197.307
	103.4	204.551	103.4	228.058
	103.5	262.103	103.5	277.724
	103.6	340.607	103.6	328.101
	103.7	427.023	103.7	397.094
	103.8	520.184	103.8	453.81
	103.9	631.663	103.9	528.952
	104	763.679	104	616.776
	104.1	907.902	104.1	689.475
	104.2	1066.91	104.2	761.306
	104.3	1215.22	104.3	854.484
	104.4	1373.83	104.4	932.453
	104.5	1510.08	104.5	1008.99
	104.6	1661.31	104.6	1070.44
	104.7	1786.73	104.7	1125.33
	104.8	1898.96	104.8	1181.04
	104.9	2013.71	104.9	1228.55
	105	2095.51	105	1257.22
	105.1	2174.07	105.1	1286.63
	105.2	2218.2	105.2	1304.93
	105.3	2284.03	105.3	1312.31
	105.4	2314.78	105.4	1312.84
	105.5	2337.37	105.5	1312.76
	105.6	2330.25	105.6	1294.38
	105.7	2328.8	105.7	1257.35
	105.8	2302.12	105.8	1236.49
	105.9	2261.95	105.9	1193.26
	106	2215.18	106	1156.23
	106.1	2134.62	106.1	1085.73
	106.2	2037.25	106.2	1016.7
	106.3	1930.77	106.3	944.698
	106.4	1810.64	106.4	881.639
	106.5	1677.65	106.5	803.802
	106.6	1523.07	106.6	728.57
	106.7	1376.89	106.7	649.485
	106.8	1205.8	106.8	571.648
	106.9	1058.57	106.9	509.831
	107	914.445	107	441.27
	107.1	778.123	107.1	390.287
	107.2	666.638	107.2	328.101
	107.3	560.237	107.3	290.807
	107.4	466.826	107.4	251.175
	107.5	391.681	107.5	210.648
	107.6	322.455	107.6	179.576
	107.7	260.62	107.7	158.56
	107.8	206.402	107.8	139.186
	107.9	177.407	107.9	121.018
	108	157.612	108	114.927
	108.1	133.943	108.1	112.595
	108.2	117.684	108.2	104.913
	108.3	110.761	108.3	114.021
	108.4	106.71	108.4	125.819
	108.5	125.123	108.5	141.971
	108.6	149.177	108.6	159.392
	108.7	163.123	108.7	183.672
	108.8	206.307	108.8	211.138
	108.9	245.292	108.9	245.163
	109	314.085	109	285.132
	109.1	389.302	109.1	331.234
	109.2	478.257	109.2	382.511
	109.3	589.208	109.3	444.176
	109.4	703.742	109.4	507.209
	109.5	848.037	109.5	568.963
	109.6	1012.28	109.6	629.353
	109.7	1162.06	109.7	691.828
	109.8	1320.56	109.8	752.403
	109.9	1471.27	109.9	789.861
	110	1617.87	110	855.916
	110.1	1757.52	110.1	903.04
	110.2	1877.77	110.2	936.449
	110.3	1990.59	110.3	966.183
	110.4	2090.1	110.4	995.144
	110.5	2183.27	110.5	1016.18
	110.6	2257.12	110.6	1031.89
	110.7	2311.36	110.7	1036.64
	110.8	2356.59	110.8	1044.13
	110.9	2385.32	110.9	1039.05
	111	2409.19	111	1033.1
	111.1	2414.05	111.1	1002.49
	111.2	2401.93	111.2	972.701
	111.3	2364.24	111.3	946.999
	111.4	2304.33	111.4	902.982
	111.5	2249.75	111.5	863.85
	111.6	2178.78	111.6	823.128
	111.7	2088.86	111.7	770.577
	111.8	1985.3	111.8	711.992
	111.9	1863.05	111.9	666.948
	112	1717.72	112	608.216
	112.1	1570.75	112.1	563.867
	112.2	1424.12	112.2	516.001
	112.3	1272.1	112.3	469.699
	112.4	1125.56	112.4	428.535
	112.5	1007.13	112.5	389.403
	112.6	893.096	112.6	368.492
	112.7	768.774	112.7	319.936
	112.8	676.426	112.8	293.097
	112.9	601.126	112.9	276.413
	113	522.587	113	248.122
	113.1	459.554	113.1	233.37
	113.2	408.806	113.2	217.508
	113.3	364.797	113.3	188.605
	113.4	333.079	113.4	185.504
	113.5	298.863	113.5	189.737
	113.6	279.495	113.6	185.615
	113.7	272.484	113.7	191.069
	113.8	261.741	113.8	191.364
	113.9	248.151	113.9	193.37
	114	261.261	114	200.298
	114.1	252.944	114.1	210.274
	114.2	281.857	114.2	216.213
	114.3	294.349	114.3	225.816
	114.4	319.245	114.4	236.06
	114.5	343.448	114.5	263.021
	114.6	372.271	114.6	278.193
	114.7	413.973	114.7	293.766
	114.8	445.536	114.8	320.858
	114.9	502.733	114.9	344.406
	115	557.917	115	367.781
	115.1	623.899	115.1	388.781
	115.2	684.659	115.2	405.818
	115.3	752.23	115.3	417.563
	115.4	815.992	115.4	451.288
	115.5	902.658	115.5	476.179
	115.6	1002.02	115.6	503.692
	115.7	1083.11	115.7	530.584
	115.8	1165.4	115.8	543.482
	115.9	1256.98	115.9	565.725
	116	1341.08	116	581.703
	116.1	1434.05	116.1	598.092
	116.2	1511.99	116.2	606.105
	116.3	1575.28	116.3	616.007
	116.4	1642.43	116.4	625.857
	116.5	1698.43	116.5	629.211
	116.6	1743.54	116.6	639.74
	116.7	1775.97	116.7	635.25
	116.8	1801.96	116.8	631.917
	116.9	1823.78	116.9	628.216
	117	1828.89	117	624.131
	117.1	1824.84	117.1	620.303
	117.2	1827.61	117.2	607.179
	117.3	1790.39	117.3	597.171
	117.4	1767.69	117.4	578.602
	117.5	1716.24	117.5	570.732
	117.6	1672.43	117.6	556.191
	117.7	1615.03	117.7	540.792
	117.8	1529.5	117.8	517.965
	117.9	1461.04	117.9	497.933
	118	1371.19	118	489.32
	118.1	1290.41	118.1	468.109
	118.2	1204.75	118.2	452.094
	118.3	1104.66	118.3	428.782
	118.4	1016.59	118.4	415.22
	118.5	943.707	118.5	396.541
	118.6	864.367	118.6	376.489
	118.7	794.667	118.7	355.42
	118.8	724.326	118.8	345.654
	118.9	688.533	118.9	342.137
	119	642.115	119	327.575
	119.1	589.131	119.1	315.303
	119.2	554.109	119.2	303.432
	119.3	514.424	119.3	299.346
	119.4	481.111	119.4	292.376
	119.5	459.613	119.5	284.963
	119.6	438.27	119.6	289.012
	119.7	413.682	119.7	295.308
	119.8	413.024	119.8	282.389
	119.9	398.117	119.9	284.01
	120	390.607	120	286.658
	120.1	381.228	120.1	289.785
	120.2	386.271	120.2	302.026
	120.3	399.202	120.3	301.731
	120.4	392.79	120.4	311.355
	120.5	411.487	120.5	321.795
	120.6	417.508	120.6	324.39
	120.7	441.272	120.7	337.304
	120.8	449.161	120.8	353.703
	120.9	470.581	120.9	359.073
	121	503.207	121	381.422
	121.1	526.318	121.1	392.609
	121.2	549.215	121.2	411.066
	121.3	588.384	121.3	415.441
	121.4	619.117	121.4	436.4
	121.5	656.239	121.5	448.309
	121.6	695.764	121.6	453.984
	121.7	737.269	121.7	474.442
	121.8	783.029	121.8	487.135
	121.9	814.705	121.9	507.883
	122	841.826	122	520.702
	122.1	895.225	122.1	524.093
	122.2	929.696	122.2	536.18
	122.3	949.485	122.3	541.013
	122.4	982.081	122.4	549.21
	122.5	1009.17	122.5	556.823
	122.6	1027.74	122.6	556.644
	122.7	1042.24	122.7	565.03
	122.8	1063.41	122.8	570.822
	122.9	1059.68	122.9	564.325
	123	1075.16	123	563.219
	123.1	1068.33	123.1	555.706
	123.2	1053.61	123.2	547.673
	123.3	1030.27	123.3	552.337
	123.4	1014.74	123.4	543.945
	123.5	995.647	123.5	540.981
	123.6	952.937	123.6	535.011
	123.7	921.634	123.7	531.179
	123.8	886.31	123.8	524.33
	123.9	855.007	123.9	514.611
	124	815.577	124	509.336
	124.1	791.179	124.1	507.751
	124.2	751.631	124.2	504.435
	124.3	724.089	124.3	492.879
	124.4	683.39	124.4	490.304
	124.5	656.785	124.5	482.66
	124.6	636.017	124.6	477.522
	124.7	603.083	124.7	471.62
	124.8	577.967	124.8	467.272
	124.9	562.509	124.9	453.589
	125	544.404	125	459.169
	125.1	523.382	125.1	458.654
	125.2	509.21	125.2	461.254
	125.3	490.703	125.3	458.569
	125.4	485.168	125.4	450.472
	125.5	477.308	125.5	451.983
	125.6	469.935	125.6	447.44
	125.7	457.94	125.7	446.676
	125.8	453.462	125.8	445.887
	125.9	465.302	125.9	453.11
	126	462.306	126	457.99
	126.1	456.03	126.1	451.378
	126.2	468.493	126.2	446.592
	126.3	473.619	126.3	444.949
	126.4	482.516	126.4	460.406
	126.5	494.048	126.5	463.302
	126.6	494.505	126.6	456.411
	126.7	507.626	126.7	463.176
	126.8	517.657	126.8	468.34
	126.9	527.303	126.9	463.892
	127	542.435	127	469.293
	127.1	549.678	127.1	473.452
	127.2	576.022	127.2	481.923
	127.3	601.885	127.3	484.371
	127.4	590.585	127.4	489.172
	127.5	600.349	127.5	485.266
	127.6	620.962	127.6	486.309
	127.7	639.76	127.7	479.691
	127.8	656.465	127.8	492.789
	127.9	656.726	127.9	492.394
	128	670.174	128	498.175
	128.1	678.609	128.1	498.28
	128.2	689.096	128.2	496.258
	128.3	705.119	128.3	497.138
	128.4	703.962	128.4	496.032
	128.5	707.741	128.5	491.994
	128.6	712.617	128.6	499.76
	128.7	716.656	128.7	500.944
	128.8	723.745	128.8	491.41
	128.9	721.888	128.9	487.893
	129	738.545	129	483.255
	129.1	725.287	129.1	480.87
	129.2	725.222	129.2	484.087
	129.3	720.221	129.3	471.283
	129.4	710.677	129.4	468.035
	129.5	714.058	129.5	470.067
	129.6	704.875	129.6	461.623
	129.7	698.481	129.7	459.675
	129.8	694.014	129.8	460.633
	129.9	686.878	129.9	461.428
	130	680.246	130	456.116
	130.1	668.673	130.1	452.957
	130.2	669.972	130.2	444.628
	130.3	664.894	130.3	437.274
	130.4	657.414	130.4	437.511
	130.5	655.011	130.5	426.861
	130.6	659.27	130.6	430.63
	130.7	650.213	130.7	423.333
	130.8	646.416	130.8	427.092
	130.9	648.617	130.9	434.994
	131	649.044	131	417.374
	131.1	643.877	131.1	414.652
	131.2	640.793	131.2	421.354
	131.3	641.427	131.3	419.859
	131.4	649.092	131.4	410.708
	131.5	651.031	131.5	414.457
	131.6	646.98	131.6	408.302
	131.7	653.155	131.7	412.862
	131.8	656.922	131.8	407.887
	131.9	640.656	131.9	413.504
	132	646.73	132	417.126
	132.1	659.312	132.1	399.916
	132.2	645.265	132.2	404.217
	132.3	642.293	132.3	405.239
	132.4	644.512	132.4	412.24
	132.5	655.877	132.5	415.331
	132.6	648.178	132.6	406.923
	132.7	647.656	132.7	409.892
	132.8	651.862	132.8	411.172
	132.9	649.139	132.9	412.061
	133	663.423	133	407.766
	133.1	655.474	133.1	406.423
	133.2	661.103	133.2	406.586
	133.3	661.139	133.3	408.25
	133.4	666.158	133.4	406.576
	133.5	655.498	133.5	405.992
	133.6	663.886	133.6	397.052
	133.7	670.5	133.7	404.807
	133.8	668.898	133.8	407.403
	133.9	670.778	133.9	410.803
	134	664.835	134	414.973
	134.1	669.883	134.1	412.983
	134.2	671.235	134.2	416.052
	134.3	674.213	134.3	403.801
	134.4	675.53	134.4	405.06
	134.5	677.007	134.5	414.552
	134.6	681.106	134.6	400.806
	134.7	680.697	134.7	408.64
	134.8	675.904	134.8	406.371
	134.9	683.254	134.9	403.491
	135	674.112	135	412.788
	135.1	678.009	135.1	404.733
	135.2	673.572	135.2	412.304
	135.3	672.012	135.3	408.029
	135.4	671.864	135.4	405.502
	135.5	679.131	135.5	410.098
	135.6	671.289	135.6	418.485
	135.7	674.848	135.7	409.598
	135.8	681.361	135.8	420.517
	135.9	676.515	135.9	414.957
	136	680.566	136	407.318
	136.1	666.638	136.1	415.268
	136.2	667.344	136.2	405.929
	136.3	673.086	136.3	414.92
	136.4	657.159	136.4	405.686
	136.5	671.763	136.5	403.875
	136.6	668.578	136.6	414.478
	136.7	661.021	136.7	414.541
	136.8	656.382	136.8	400.295
	136.9	660.759	136.9	407.766
	137	660.86	137	412.383
	137.1	657.117	137.1	411.314
	137.2	652.585	137.2	400.058
	137.3	665.594	137.3	410.793
	137.4	662.403	137.4	412.135
	137.5	652.816	137.5	415.105
	137.6	671.235	137.6	407.539
	137.7	668.311	137.7	401.395
	137.8	659.158	137.8	402.059
	137.9	657.361	137.9	397.352
	138	648.415	138	393.951
	138.1	650.479	138.1	389.124
	138.2	663.649	138.2	393.63
	138.3	658.855	138.3	393.746
	138.4	644.417	138.4	378.373
	138.5	646.238	138.5	375.046
	138.6	649.845	138.6	377.205
	138.7	648.486	138.7	376.92
	138.8	651.375	138.8	372.256
	138.9	645.224	138.9	384.28
	139	653.783	139	387.128
	139.1	652.752	139.1	382.28
	139.2	658.707	139.2	374.22
	139.3	650.978	139.3	380.927
	139.4	638.752	139.4	376.873
	139.5	645.663	139.5	380.326
	139.6	649.406	139.6	386.044
	139.7	639.879	139.7	383.175
	139.8	637.299	139.8	378.342
	139.9	638.693	139.9	384.438

## Sheet: Figure 3
	3E							3H
									TM frap data
	IHC	OHC1	OHC2	OHC3				time (S)
	0.954459	0.979438	0.956031	0.969561				0	0.781764	0.742412	0.709088	0.786571	0.786408	0.79163	0.762796	0.798887	0.783196	0.742445	0.737615	0.781729	0.783092	0.811979	0.844639	0.81401	0.820552	0.820184	0.813249	0.84767	0.776995	0.780135	0.811799	0.800881	0.790548	0.709088	0.694303	0.697693	0.752421	0.788439	0.844944	0.823305	0.801019	0.882143	0.816771	0.916703	0.791196	0.807869	0.792845	0.858479	0.81264
	0.960565	0.524852	0.924996	0.903302				0.09123	0.776771	0.760843	0.73027	0.797616	0.820232	0.803891	0.781737	0.821734	0.790035	0.76614	0.767583	0.766912	0.81116	0.827135	0.852322	0.843457	0.851528	0.816011	0.824209	0.826421	0.825711	0.78497	0.840825	0.849759	0.810345	0.707737	0.718724	0.719117	0.726677	0.820285	0.839873	0.883265	0.834565	0.881533	0.879346	0.925297	0.790861	0.83728	0.795248	0.854588	0.799993
	0.865951	0.458803	0.916836	0.92578				0.18247	0.784713	0.765104	0.735693	0.802185	0.822774	0.831008	0.783001	0.80924	0.788301	0.768929	0.775073	0.794878	0.806927	0.84183	0.880633	0.839596	0.847816	0.817	0.856644	0.872907	0.832166	0.804742	0.826466	0.812359	0.809474	0.723046	0.727608	0.738139	0.775679	0.794032	0.894426	0.829733	0.823452	0.875635	0.845756	0.85239	0.812462	0.869196	0.769561	0.883198	0.806911
	0.996352	0.984496	0.933959	0.929052				0.2737	0.793675	0.766208	0.747899	0.820717	0.808688	0.824308	0.779779	0.814417	0.807972	0.785311	0.786356	0.786091	0.833522	0.831768	0.826533	0.820183	0.830802	0.837948	0.840147	0.835783	0.817483	0.788428	0.855254	0.853655	0.795142	0.739814	0.737062	0.749027	0.762628	0.794998	0.847388	0.837997	0.867736	0.857569	0.88223	0.866341	0.815031	0.816574	0.802027	0.874906	0.79945
	0.998365	0.996642	0.937889	0.927239				0.36494	0.800304	0.774959	0.754135	0.819018	0.830144	0.849268	0.781429	0.82358	0.835325	0.781507	0.777066	0.809005	0.844954	0.856697	0.785666	0.83679	0.869437	0.829676	0.864728	0.845012	0.815726	0.816623	0.839059	0.883127	0.783442	0.721476	0.737082	0.753869	0.759368	0.850784	0.828715	0.853683	0.855534	0.892329	0.904126	0.913931	0.842979	0.833719	0.793209	0.863867	0.808015
	0.982857	0.998039	0.984814	0.972012				0.45618	0.814701	0.789321	0.756718	0.84139	0.840003	0.841078	0.818053	0.816626	0.81967	0.799487	0.801873	0.813666	0.834533	0.853887	0.819735	0.814371	0.839276	0.828538	0.849574	0.879824	0.855855	0.829175	0.837595	0.863077	0.813275	0.733974	0.740048	0.775934	0.782784	0.830457	0.874117	0.87348	0.83793	0.881636	0.918964	0.895683	0.847855	0.885682	0.818205	0.888148	0.823413
	0.779717	0.998526	0.965218	0.96032				0.54741	0.814194	0.801028	0.762206	0.834759	0.827022	0.845641	0.818418	0.829132	0.837534	0.802085	0.801648	0.824452	0.833679	0.830134	0.843519	0.859927	0.879687	0.826336	0.861544	0.865051	0.838604	0.841249	0.849207	0.873577	0.804986	0.736513	0.722511	0.779254	0.818618	0.864951	0.848301	0.832364	0.884089	0.889739	0.871623	0.904684	0.84752	0.837148	0.816545	0.832257	0.843963
	0.66911	0.986035	0.967689	0.960628				0.63865	0.798116	0.788992	0.769237	0.846718	0.847779	0.836533	0.825666	0.864744	0.844301	0.806325	0.806589	0.838854	0.833331	0.842382	0.878085	0.872863	0.864603	0.851688	0.877218	0.891963	0.855103	0.84517	0.851635	0.863019	0.829639	0.756272	0.738175	0.784498	0.798702	0.876071	0.90342	0.817274	0.871816	0.877337	0.932029	0.924482	0.859165	0.861745	0.821278	0.912318	0.826967
	0.887065	0.995194	0.432353	0.753228				0.72989	0.826528	0.795146	0.795137	0.828852	0.864577	0.838337	0.822842	0.829382	0.841705	0.811753	0.815645	0.842384	0.862722	0.848717	0.824748	0.852574	0.851084	0.865049	0.847101	0.875293	0.850354	0.836971	0.872213	0.879084	0.82623	0.772458	0.749603	0.797223	0.802894	0.892236	0.891102	0.862509	0.831879	0.869361	0.902435	0.897641	0.894256	0.848095	0.831966	0.886023	0.828933
	0.891284	0.78286	0.415361	0.794498				0.82112	0.807664	0.796764	0.807758	0.843585	0.846454	0.841595	0.840504	0.83876	0.842432	0.831842	0.813407	0.857162	0.833911	0.883289	0.862975	0.895498	0.879614	0.85973	0.872222	0.871341	0.89267	0.839201	0.880655	0.847334	0.841646	0.763122	0.761587	0.790888	0.793537	0.837099	0.868857	0.852264	0.897479	0.865599	0.9018	0.873629	0.874089	0.837016	0.823797	0.896147	0.819975
	0.992121	0.751114	0.909098	0.969168				0.91236	0.845281	0.789146	0.797684	0.849157	0.858557	0.851918	0.824215	0.877604	0.855126	0.823197	0.816026	0.840785	0.84036	0.855196	0.859857	0.931262	0.871512	0.839845	0.850808	0.902371	0.85659	0.822529	0.873195	0.876045	0.83181	0.765591	0.749048	0.788505	0.850687	0.793949	0.886559	0.923758	0.890105	0.87622	0.936579	0.929239	0.857082	0.878494	0.868036	0.929222	0.842407
	0.99348	0.792716	0.844245	0.938562				1.0036	0.817448	0.80086	0.811181	0.852908	0.847479	0.85599	0.828688	0.857934	0.871707	0.830751	0.826794	0.843635	0.850871	0.869923	0.8649	0.891049	0.853166	0.872183	0.891891	0.878792	0.849086	0.835023	0.864548	0.880954	0.830062	0.759795	0.751933	0.812413	0.82118	0.868546	0.885086	0.861721	0.873958	0.919518	0.923671	0.893427	0.836631	0.836489	0.828093	0.917929	0.847325
	0.995408	0.947386	0.841242	0.939681				1.09483	0.828925	0.811324	0.791012	0.849502	0.864145	0.869651	0.844155	0.860843	0.84292	0.823011	0.837087	0.836123	0.859007	0.884788	0.835265	0.881573	0.879986	0.865807	0.898686	0.879927	0.847816	0.847084	0.848994	0.839211	0.82918	0.774253	0.785099	0.834464	0.805843	0.868863	0.920686	0.864818	0.908189	0.892227	0.885216	0.878119	0.883059	0.862536	0.862554	0.901097	0.842374
	0.998367	0.919	0.864926	0.962402				1.18607	0.84451	0.81035	0.796894	0.846276	0.857114	0.861494	0.860229	0.851303	0.862471	0.824721	0.838596	0.857821	0.837036	0.86967	0.868276	0.863242	0.891721	0.865354	0.893449	0.907624	0.886992	0.854364	0.872414	0.862932	0.837081	0.796391	0.785991	0.845713	0.833292	0.840296	0.923723	0.823702	0.877153	0.881889	0.885719	0.92796	0.868923	0.878428	0.838476	0.902195	0.854477
	0.994652	0.994296	0.824706	0.936901				1.2773	0.819477	0.808358	0.798715	0.858085	0.885063	0.844796	0.837074	0.866535	0.851724	0.828203	0.832446	0.843217	0.857827	0.902772	0.870764	0.868318	0.881172	0.895333	0.88162	0.88511	0.878223	0.859664	0.881708	0.929184	0.862071	0.784018	0.783594	0.816488	0.844707	0.898395	0.899816	0.909655	0.902477	0.958879	0.932425	0.972041	0.874903	0.869196	0.842123	0.920316	0.847501
	0.99207	0.994281	0.98111	0.982974				1.36854	0.833497	0.8159	0.817505	0.877164	0.853664	0.862493	0.8475	0.861235	0.875068	0.838454	0.83315	0.844371	0.876632	0.899147	0.878866	0.847722	0.903158	0.881288	0.885366	0.916499	0.870447	0.862696	0.884208	0.896257	0.844233	0.772201	0.785055	0.825894	0.846765	0.843975	0.88684	0.867717	0.863289	0.915986	0.93859	0.95548	0.880575	0.880736	0.851319	0.942353	0.861477
	0.996592	0.996256	0.99648	0.996909				1.45978	0.846465	0.818232	0.793837	0.87932	0.854757	0.880849	0.85202	0.889226	0.89077	0.833451	0.843514	0.849933	0.868388	0.885253	0.862609	0.831002	0.893723	0.857758	0.903778	0.893935	0.899979	0.865103	0.894767	0.876133	0.8313	0.783888	0.79012	0.821681	0.830191	0.845024	0.896746	0.859843	0.899352	0.88867	0.900902	0.928424	0.878005	0.856271	0.832491	0.883127	0.876181
	0.997613	0.998748	0.998932	0.998366				1.55101	0.820444	0.83508	0.843737	0.875108	0.882841	0.885785	0.841226	0.87369	0.887194	0.850604	0.841227	0.849725	0.883255	0.881798	0.822283	0.878461	0.871963	0.892528	0.887778	0.902802	0.880368	0.874706	0.883197	0.865489	0.836194	0.804782	0.776372	0.841826	0.839818	0.864701	0.866974	0.898191	0.880653	0.92046	0.952762	0.897317	0.904718	0.872691	0.861738	0.928935	0.846054
	0.981905	0.98687	0.995454	0.995713				1.64225	0.847821	0.815975	0.805897	0.901787	0.898706	0.885261	0.864816	0.870637	0.894695	0.849908	0.853483	0.856452	0.892507	0.890402	0.835172	0.902748	0.893504	0.889106	0.906087	0.883729	0.841291	0.845839	0.913051	0.858138	0.825644	0.80046	0.791254	0.832971	0.857758	0.875022	0.878881	0.906359	0.913251	0.914464	0.910341	0.926111	0.871802	0.897618	0.856685	0.894053	0.864246
		0.985634	0.816229	0.79965				1.73349	0.852677	0.829481	0.799138	0.873174	0.889148	0.899811	0.85772	0.872155	0.873036	0.841442	0.86303	0.861816	0.866442	0.886036	0.897247	0.878856	0.900413	0.862237	0.873425	0.894653	0.898018	0.874831	0.90267	0.874128	0.868112	0.789698	0.806691	0.842752	0.866101	0.899278	0.892197	0.911731	0.881268	0.969778	0.907884	0.907049	0.874936	0.879088	0.84532	0.944884	0.881593
		0.985605	0.462421	0.792102				1.82472	0.839433	0.821052	0.808092	0.865241	0.859464	0.864342	0.851499	0.885573	0.866939	0.851395	0.859694	0.873046	0.878937	0.890103	0.891825	0.885503	0.895434	0.858063	0.874429	0.902876	0.887265	0.873113	0.89639	0.90547	0.857614	0.836089	0.773988	0.843726	0.870685	0.864068	0.90417	0.93697	0.884393	0.905746	0.914257	0.875232	0.897384	0.89287	0.860595	0.90993	0.86346
		0.984628	0.977907	0.978383				1.91596	0.82009	0.833521	0.829219	0.882812	0.879585	0.863847	0.85519	0.879855	0.882202	0.848061	0.859002	0.856915	0.898142	0.899501	0.884511	0.916792	0.89662	0.861783	0.894615	0.878609	0.848758	0.882749	0.900155	0.909561	0.854178	0.822523	0.80354	0.835519	0.833257	0.829891	0.901068	0.874206	0.904449	0.944189	0.950249	0.942866	0.882691	0.888056	0.866143	0.928641	0.863025
			0.410771	0.872857				2.0072	0.839485	0.839184	0.826773	0.89067	0.898257	0.895505	0.865096	0.895782	0.878365	0.862019	0.87594	0.874187	0.87896	0.880542	0.888096	0.896659	0.908508	0.882128	0.845014	0.923621	0.881113	0.882641	0.882485	0.910029	0.827938	0.84313	0.799549	0.8387	0.841876	0.813244	0.914383	0.881683	0.876376	0.948234	0.920975	0.877357	0.909088	0.899332	0.87574	0.941764	0.874425
			0.938244	0.993647				2.09843	0.868797	0.820402	0.829565	0.89527	0.911513	0.887033	0.873008	0.864961	0.86773	0.865686	0.867153	0.874794	0.877993	0.912191	0.871734	0.867585	0.877831	0.893205	0.901269	0.885138	0.891177	0.896075	0.899116	0.896732	0.862791	0.853306	0.773817	0.866086	0.874449	0.85959	0.903577	0.932221	0.897104	0.920816	0.940331	0.93517	0.875777	0.847435	0.852091	0.952253	0.859713
			0.892701	0.869585				2.18967	0.848995	0.820716	0.831084	0.90356	0.876291	0.890309	0.874159	0.885692	0.879742	0.877568	0.88164	0.864627	0.8973	0.915819	0.898532	0.897914	0.912221	0.8841	0.913738	0.900862	0.896283	0.877477	0.891039	0.908885	0.873985	0.8338	0.805386	0.849738	0.825454	0.876554	0.864158	0.906393	0.910155	0.894822	0.937767	0.928424	0.883256	0.875857	0.885358	0.943817	0.887615
			0.808548	0.961763				2.2809	0.866942	0.820304	0.841547	0.88829	0.879796	0.899813	0.848086	0.878536	0.884738	0.852151	0.860101	0.880768	0.879905	0.915207	0.900182	0.891456	0.889566	0.875597	0.895873	0.904898	0.89064	0.883627	0.890286	0.890212	0.860593	0.834861	0.790304	0.880411	0.869601	0.911613	0.949292	0.863729	0.885856	0.936647	0.966543	0.909169	0.897805	0.862932	0.85761	0.933623	0.881702
			0.993681	0.995281				2.37214	0.854891	0.831027	0.840051	0.887824	0.900291	0.899549	0.871773	0.897682	0.87549	0.855237	0.876279	0.877123	0.881209	0.91578	0.898772	0.88522	0.928936	0.892982	0.928357	0.908	0.86401	0.870194	0.900455	0.871151	0.864012	0.827337	0.800076	0.867506	0.893281	0.872076	0.858703	0.945501	0.904075	0.939745	0.918461	0.913116	0.915857	0.906256	0.915072	0.945656	0.894616
			0.983515	0.998812				2.46338	0.872044	0.818117	0.857587	0.902338	0.874256	0.918639	0.864651	0.878696	0.902366	0.864806	0.867558	0.883395	0.909937	0.905984	0.905992	0.90615	0.88704	0.879465	0.905655	0.942752	0.897185	0.880461	0.910502	0.877482	0.874763	0.833519	0.807652	0.852578	0.857676	0.890804	0.927862	0.920064	0.898871	0.866361	0.926184	0.998418	0.90669	0.85337	0.898522	0.93792	0.906911
			0.982509	0.965686				2.55461	0.848233	0.834773	0.842092	0.906122	0.879246	0.91465	0.881004	0.8904	0.876198	0.864441	0.887375	0.877405	0.883576	0.907637	0.881301	0.896071	0.87018	0.864208	0.864616	0.904446	0.912857	0.89356	0.904513	0.901421	0.855774	0.829177	0.819055	0.880564	0.885594	0.883512	0.91598	0.902604	0.894248	0.909429	0.96633	0.966601	0.903391	0.887924	0.884455	0.951266	0.884696
			0.881779	0.999363				2.64585	0.844776	0.820095	0.847043	0.894105	0.881086	0.893792	0.854762	0.863114	0.88385	0.861728	0.870082	0.881895	0.908979	0.921142	0.883552	0.896719	0.879986	0.869371	0.891876	0.916182	0.900449	0.862963	0.899857	0.912385	0.895267	0.830555	0.794821	0.864231	0.871694	0.887757	0.916547	0.912458	0.869334	0.904121	0.8936	0.9269	0.89975	0.831213	0.884528	0.936894	0.872886
			0.997578	0.994411				2.73709	0.877886	0.832946	0.864023	0.905773	0.891539	0.883385	0.875839	0.910191	0.900125	0.86481	0.874447	0.879554	0.902641	0.905929	0.882339	0.950992	0.91051	0.883036	0.880114	0.925507	0.898596	0.896072	0.914208	0.898395	0.83282	0.836882	0.83546	0.874739	0.857254	0.866066	0.921246	0.845411	0.904174	0.884124	0.952209	0.951454	0.90345	0.868867	0.888809	0.975508	0.886118
			0.98634	0.991				2.82832	0.869487	0.837709	0.848233	0.895547	0.883469	0.905609	0.878064	0.920945	0.906589	0.89603	0.894878	0.890194	0.901726	0.909155	0.901914	0.908495	0.907395	0.864744	0.900075	0.92662	0.912972	0.89549	0.922003	0.924277	0.890996	0.865844	0.815643	0.877441	0.857289	0.841178	0.914259	0.901583	0.950332	0.931919	0.92264	0.924561	0.890898	0.887001	0.889945	0.905824	0.900713
			0.981164	0.987663				2.91956	0.859676	0.843294	0.820425	0.897032	0.910044	0.897659	0.901373	0.880065	0.874879	0.877849	0.866847	0.892757	0.908137	0.922558	0.885614	0.884586	0.91423	0.881823	0.889479	0.918452	0.903909	0.88304	0.921948	0.887061	0.900646	0.843273	0.811182	0.87993	0.875153	0.890721	0.884617	0.926163	0.86189	0.929656	0.874055	0.911346	0.928743	0.930523	0.890972	0.965536	0.887331
			0.979685					3.0108	0.895528	0.83029	0.857678	0.898843	0.905344	0.899773	0.884536	0.896824	0.873964	0.877237	0.89362	0.855782	0.902165	0.923447	0.885368	0.893921	0.906055	0.876133	0.901134	0.926417	0.881181	0.863846	0.912436	0.907144	0.896873	0.838319	0.828776	0.847008	0.8788	0.886309	0.938199	0.898293	0.967327	0.930827	0.953478	0.941587	0.912334	0.885748	0.871189	0.936448	0.917015
								3.10203	0.853386	0.833503	0.834821	0.897258	0.918238	0.918847	0.892234	0.905436	0.898801	0.874608	0.879703	0.90023	0.903369	0.90831	0.879664	0.929778	0.902197	0.885387	0.921083	0.892569	0.894059	0.890718	0.89842	0.912839	0.862153	0.857959	0.79834	0.889676	0.870334	0.924898	0.913601	0.926362	0.937246	0.939364	0.926819	0.946781	0.938055	0.901443	0.879723	0.897133	0.913719
								3.19327	0.880277	0.850942	0.83028	0.88889	0.880471	0.887142	0.893104	0.903915	0.886478	0.886231	0.867421	0.901358	0.879146	0.910829	0.903411	0.899054	0.900857	0.891613	0.909358	0.913957	0.898318	0.888314	0.892632	0.892451	0.867046	0.868457	0.814991	0.877475	0.844825	0.878318	0.916202	0.986912	0.935818	0.936491	0.93211	0.973049	0.907314	0.930919	0.887513	0.950463	0.927319
								3.2845	0.877867	0.837777	0.831741	0.914208	0.877697	0.913755	0.894542	0.899063	0.914228	0.881942	0.897926	0.885117	0.913281	0.915095	0.909309	0.916622	0.90524	0.892067	0.910854	0.922961	0.926514	0.877173	0.911659	0.921423	0.873848	0.886486	0.823155	0.891479	0.869519	0.85646	0.920966	0.946783	0.883375	0.898555	0.886354	0.923501	0.915489	0.917796	0.885424	0.896656	0.905581
								3.37574	0.868999	0.854438	0.861163	0.903982	0.913699	0.906829	0.879869	0.909594	0.897683	0.873005	0.89126	0.885445	0.892877	0.918033	0.885267	0.872912	0.927524	0.862393	0.89506	0.903195	0.88131	0.879211	0.911699	0.899962	0.882894	0.854444	0.836925	0.883063	0.899765	0.876471	0.892327	0.94115	0.914884	0.913347	0.896905	0.959286	0.891575	0.928611	0.894285	0.948075	0.906442
								3.46698	0.873812	0.855889	0.839289	0.910118	0.907547	0.898122	0.883125	0.893172	0.933338	0.878408	0.880991	0.906699	0.89016	0.938251	0.906796	0.913086	0.898258	0.866945	0.911036	0.902784	0.914914	0.899677	0.919546	0.908416	0.890997	0.859557	0.833939	0.893279	0.862067	0.854629	0.90928	0.967245	0.98235	0.889661	0.912799	0.927443	0.91817	0.8719	0.895668	0.935095	0.906099
								3.55821	0.883186	0.837824	0.853333	0.881733	0.923877	0.913979	0.896831	0.905226	0.902228	0.887107	0.888692	0.895029	0.904779	0.926547	0.890191	0.884996	0.915046	0.892677	0.915847	0.918997	0.918921	0.889988	0.924629	0.922819	0.898986	0.875611	0.832288	0.896773	0.890877	0.871193	0.962705	0.941287	0.897754	0.921782	0.90241	0.935739	0.912867	0.884363	0.889297	0.955118	0.883834
								3.64945	0.900154	0.853978	0.864075	0.920545	0.914789	0.926984	0.896163	0.90571	0.885551	0.881212	0.900374	0.883084	0.92086	0.911921	0.907227	0.923032	0.895288	0.885312	0.904563	0.916883	0.893574	0.889412	0.936628	0.886879	0.885224	0.850015	0.834368	0.889355	0.861598	0.876387	0.89543	0.912951	0.905432	0.94216	0.927769	0.955971	0.914332	0.937579	0.897408	0.95515	0.91044
								3.74069	0.876873	0.856869	0.864468	0.888135	0.907954	0.886505	0.894773	0.89981	0.895218	0.886948	0.910291	0.900578	0.900107	0.911184	0.896623	0.895196	0.906499	0.888957	0.90623	0.916016	0.898851	0.875807	0.907696	0.922346	0.912282	0.833559	0.832347	0.870143	0.871541	0.872309	0.903792	0.906825	0.864032	0.962538	0.94123	0.953631	0.91817	0.891485	0.889071	0.921303	0.916596
								3.83192	0.894083	0.848742	0.845134	0.896765	0.900829	0.917116	0.892567	0.925624	0.906383	0.878909	0.903131	0.915555	0.900637	0.927692	0.918235	0.894968	0.909994	0.887968	0.969363	0.902575	0.916397	0.909539	0.899248	0.91612	0.880561	0.855224	0.832423	0.884688	0.87775	0.888557	0.944716	0.93061	0.97953	0.921782	0.884343	0.939817	0.919662	0.874142	0.891146	0.936631	0.927729
								3.92316	0.872355	0.84882	0.86147	0.880374	0.908446	0.941219	0.888282	0.90494	0.923644	0.891562	0.891063	0.918839	0.887553	0.934797	0.866202	0.903229	0.888598	0.903307	0.899979	0.883322	0.912603	0.914128	0.933297	0.929295	0.895151	0.863739	0.821097	0.881525	0.882722	0.860789	0.917362	0.935352	0.924944	0.898252	0.951178	0.91782	0.927672	0.869658	0.885227	0.964063	0.916186
								4.0144	0.866631	0.873666	0.848723	0.906599	0.896566	0.914083	0.886741	0.912957	0.908362	0.879107	0.905657	0.906901	0.906952	0.899329	0.88351	0.944007	0.909549	0.870211	0.912459	0.948696	0.900484	0.895329	0.949071	0.888707	0.891865	0.861298	0.811833	0.910739	0.870257	0.93442	0.927171	0.877866	0.921883	0.894666	0.967706	0.979925	0.89609	0.913048	0.897932	0.95086	0.88662
								4.10563	0.895125	0.86014	0.858374	0.90553	0.918551	0.890616	0.886834	0.921902	0.907222	0.904162	0.911159	0.897739	0.922559	0.929958	0.887993	0.924211	0.932874	0.914384	0.918565	0.922041	0.897859	0.898921	0.895791	0.948194	0.909102	0.863412	0.850544	0.907537	0.877791	0.885593	0.87531	0.974721	0.993026	0.98012	0.905634	0.930899	0.935289	0.902564	0.909691	0.975396	0.914338
								4.19687	0.892346	0.857493	0.864825	0.902089	0.906253	0.928049	0.893948	0.904103	0.922159	0.889317	0.899773	0.915186	0.912757	0.937697	0.90293	0.958542	0.933915	0.878409	0.945814	0.914621	0.912554	0.896879	0.913496	0.903839	0.889367	0.855725	0.827638	0.897422	0.882604	0.856627	0.94544	0.906427	0.902031	0.913903	0.959297	0.923527	0.907596	0.871504	0.899061	0.96887	0.938794
								4.2881	0.876484	0.863318	0.866923	0.903909	0.895787	0.936386	0.887004	0.914648	0.913287	0.904481	0.91003	0.904249	0.90616	0.935996	0.904999	0.918272	0.889639	0.903077	0.896558	0.919634	0.907041	0.906902	0.930569	0.936063	0.912959	0.866075	0.845129	0.901572	0.907299	0.836617	0.915889	0.890975	0.917429	0.932378	0.946125	0.935765	0.906184	0.899134	0.891438	0.948481	0.872961
								4.37934	0.886711	0.831827	0.869538	0.901951	0.915513	0.904932	0.9128	0.922768	0.909308	0.891968	0.904092	0.895413	0.920237	0.926909	0.92166	0.88192	0.897661	0.912338	0.932644	0.925125	0.931817	0.902195	0.912836	0.901509	0.907128	0.855244	0.844315	0.915931	0.902485	0.876637	0.890724	0.917892	0.941191	0.924523	0.914546	0.886494	0.896819	0.919049	0.921916	0.954275	0.922192
								4.47058	0.883296	0.851806	0.870495	0.920353	0.939639	0.916343	0.892127	0.918366	0.906847	0.899045	0.898583	0.905823	0.935939	0.93712	0.867721	0.951598	0.924852	0.888578	0.924075	0.941027	0.914851	0.905908	0.941302	0.897527	0.889021	0.883909	0.854758	0.861298	0.894952	0.84534	0.970976	0.927808	0.964641	0.923484	0.977994	0.927907	0.90991	0.918786	0.900692	0.919393	0.924852
								4.56181	0.89077	0.862327	0.855662	0.928366	0.925594	0.927367	0.90979	0.911562	0.928169	0.908366	0.905249	0.912649	0.904974	0.924166	0.881592	0.925781	0.904941	0.871119	0.920542	0.912851	0.940714	0.918537	0.926563	0.923218	0.932213	0.870955	0.840427	0.878478	0.887693	0.930974	0.885679	0.91842	0.864915	0.874518	0.984499	0.986153	0.919583	0.869394	0.892523	0.913567	0.929418
								4.65305	0.8805	0.872323	0.876023	0.916203	0.884776	0.919427	0.886263	0.905299	0.919221	0.900991	0.927911	0.912292	0.920318	0.931065	0.925335	0.921897	0.901673	0.931389	0.89193	0.933195	0.905704	0.914484	0.932423	0.90293	0.917792	0.847435	0.828372	0.882337	0.92015	0.91729	0.943152	0.929884	0.936906	0.888749	0.935599	0.930842	0.945639	0.893463	0.894183	0.973566	0.901441
								4.74429	0.878754	0.861914	0.883829	0.925945	0.910946	0.891685	0.879571	0.909059	0.939536	0.889101	0.911868	0.905839	0.913768	0.927011	0.934737	0.94594	0.913859	0.90687	0.939431	0.937234	0.902182	0.904337	0.939053	0.889043	0.948746	0.889572	0.847964	0.894351	0.928188	0.942261	0.932528	0.894566	0.955365	0.913498	0.871465	0.908354	0.912361	0.867877	0.899847	0.940554	0.889539
								4.83552	0.900302	0.854282	0.866834	0.917991	0.914698	0.915455	0.884381	0.928842	0.906602	0.905074	0.907015	0.881716	0.922438	0.932586	0.873989	0.926938	0.936587	0.895786	0.933673	0.920766	0.907591	0.920807	0.926306	0.914557	0.923389	0.856151	0.812557	0.889223	0.912733	0.922484	0.909938	0.962996	0.919232	0.952093	0.919014	0.919992	0.921666	0.917467	0.94073	0.980792	0.91632
								4.92676	0.848516	0.871582	0.878533	0.946025	0.902823	0.914732	0.893001	0.927181	0.898475	0.900657	0.90405	0.923613	0.935567	0.913542	0.910351	0.891833	0.89432	0.882047	0.924314	0.909094	0.923657	0.915291	0.937759	0.920363	0.932521	0.859021	0.840155	0.904824	0.896581	0.935852	0.89599	0.916775	0.863459	0.959693	0.953742	0.955887	0.929059	0.907311	0.902323	0.946571	0.899985
								5.018	0.905308	0.868239	0.883681	0.886885	0.923458	0.904678	0.898653	0.931514	0.899749	0.902091	0.899204	0.925978	0.919111	0.926624	0.909328	0.923102	0.918533	0.913625	0.920918	0.943629	0.91315	0.909849	0.943206	0.915489	0.930188	0.861573	0.849727	0.910003	0.926013	0.893517	0.945564	0.997026	0.926266	0.961191	0.976775	0.976421	0.947781	0.909554	0.935692	0.964541	0.925186
								5.10923	0.882767	0.854274	0.860001	0.904041	0.915336	0.912679	0.915389	0.916427	0.914017	0.92329	0.917856	0.912839	0.930532	0.943633	0.901861	0.882352	0.924182	0.879852	0.913562	0.925849	0.923017	0.909021	0.908239	0.915121	0.889855	0.861346	0.850845	0.890976	0.885049	0.937383	0.937384	0.935551	0.939183	0.956591	0.905451	0.905692	0.914674	0.903685	0.908919	0.951704	0.921088
								5.20047	0.886995	0.870628	0.863428	0.911355	0.919206	0.941239	0.917819	0.936685	0.926729	0.891372	0.896513	0.921757	0.907317	0.936621	0.922636	0.916507	0.907322	0.897609	0.919338	0.938637	0.914385	0.899384	0.907988	0.924746	0.915443	0.883681	0.853572	0.894193	0.870257	0.892802	0.91379	0.983026	0.914304	0.942921	0.912428	0.962445	0.948234	0.93204	0.916717	0.956256	0.890944
								5.2917	0.877985	0.859752	0.864955	0.920273	0.934324	0.914206	0.907513	0.924245	0.912406	0.90795	0.899203	0.942938	0.905804	0.912704	0.925279	0.944408	0.911704	0.890401	0.920568	0.928486	0.938691	0.90608	0.914444	0.917341	0.887469	0.890255	0.881607	0.916229	0.898446	0.883596	0.901133	0.931104	0.924739	0.966855	0.92195	1.00557	0.965438	0.876978	0.907609	0.970008	0.904134
								5.38294	0.890561	0.85395	0.860799	0.93405	0.942674	0.918639	0.90738	0.945323	0.915301	0.90609	0.908858	0.913765	0.92458	0.936554	0.921805	0.900797	0.922843	0.895786	0.916673	0.908246	0.889619	0.911403	0.953995	0.91823	0.891445	0.868292	0.85412	0.891403	0.90357	0.91481	0.925665	0.922833	0.910091	0.908365	0.98852	0.9092	0.944594	0.873878	0.920547	0.947192	0.910424
								5.47418	0.869263	0.860375	0.869272	0.912506	0.923476	0.930925	0.898375	0.945555	0.923885	0.900739	0.913221	0.900174	0.907337	0.945127	0.889254	0.90939	0.892238	0.899967	0.921958	0.920559	0.920754	0.917565	0.936266	0.944609	0.886094	0.886465	0.865578	0.902277	0.883654	0.86262	0.919806	0.957891	0.900469	0.94015	0.966543	0.978839	0.946066	0.948592	0.929321	0.976057	0.921799
								5.56541	0.880038	0.854736	0.863809	0.944022	0.915292	0.917724	0.910613	0.942312	0.911387	0.914284	0.92128	0.916928	0.926295	0.945235	0.905895	0.927807	0.894021	0.879316	0.932846	0.92041	0.912831	0.902904	0.947031	0.900411	0.907301	0.86908	0.862981	0.880925	0.916732	0.893517	0.92313	0.927383	0.938059	1.02187	0.96924	0.962821	0.942596	0.888254	0.9	0.946093	0.926876
								5.65665	0.877424	0.863015	0.8847	0.950121	0.918746	0.92368	0.907716	0.927191	0.939999	0.914817	0.909944	0.910022	0.928757	0.966437	0.917197	0.925424	0.937555	0.930102	0.934362	0.888467	0.923983	0.899896	0.933679	0.884463	0.913744	0.883492	0.850053	0.91033	0.875036	0.927611	0.89878	0.952354	0.912261	0.937457	0.921553	0.893673	0.929453	0.901838	0.928884	0.960395	0.932655
								5.74789	0.901564	0.854814	0.882123	0.918958	0.924948	0.931188	0.910982	0.930209	0.913376	0.909288	0.905635	0.920919	0.903823	0.956086	0.937443	0.958704	0.88273	0.888504	0.951002	0.926665	0.903318	0.907234	0.931825	0.910126	0.900547	0.85921	0.829775	0.893591	0.914328	0.858941	0.905421	0.944843	0.922866	0.930978	0.946811	0.982781	0.904127	0.9114	0.926452	0.979065	0.938083
								5.83912	0.873817	0.879642	0.878932	0.923477	0.895675	0.929986	0.897089	0.910833	0.936324	0.905448	0.923306	0.922023	0.915323	0.947036	0.921839	0.934097	0.923585	0.89746	0.924917	0.913877	0.930666	0.90175	0.913443	0.929093	0.923742	0.87561	0.851566	0.896043	0.923802	0.877836	0.890476	0.903166	0.930247	0.936037	0.961014	0.965405	0.92666	0.897024	0.902818	0.960323	0.899718
								5.93036	0.890985	0.862512	0.879894	0.926275	0.936526	0.913518	0.917898	0.909837	0.922459	0.90443	0.925558	0.93001	0.939719	0.959297	0.927357	0.876035	0.923956	0.889642	0.903676	0.902058	0.941415	0.903475	0.930235	0.905952	0.907	0.873015	0.851081	0.897075	0.881285	0.885993	0.90342	0.95245	0.958017	0.956235	0.94414	0.952707	0.936051	0.94569	0.923321	0.944112	0.94025
								6.0216	0.902916	0.857029	0.873447	0.913828	0.927496	0.928911	0.918717	0.929279	0.926441	0.911738	0.900509	0.919441	0.930148	0.937466	0.867945	0.919911	0.943052	0.902169	0.93672	0.923058	0.930514	0.914848	0.942609	0.915443	0.913562	0.89593	0.880934	0.918669	0.882141	0.90905	0.917271	0.909491	0.946154	0.890959	0.923778	1.00152	0.900572	0.912191	0.933143	0.914737	0.908701
								6.11283	0.913287	0.873658	0.890555	0.927136	0.919599	0.917973	0.910299	0.921145	0.927361	0.910026	0.923535	0.942205	0.914755	0.95716	0.934641	0.961562	0.928492	0.881667	0.921901	0.899879	0.940471	0.912802	0.960051	0.919076	0.917793	0.882837	0.864486	0.912967	0.878336	0.956262	0.930084	0.943918	0.963347	0.930217	0.916212	1.0001	0.956554	0.901245	0.933041	0.959925	0.926591
								6.20407	0.866252	0.846789	0.87297	0.934193	0.932004	0.922667	0.899525	0.944471	0.943109	0.918649	0.911797	0.918412	0.899128	0.928622	0.919506	0.944681	0.942826	0.895868	0.898814	0.898829	0.906822	0.919199	0.927363	0.944312	0.89333	0.893717	0.860617	0.888444	0.903957	0.941379	0.951234	0.917035	0.902442	0.945946	0.949431	0.990534	0.912893	0.925116	0.920139	0.948218	0.914522
								6.2953	0.884154	0.871669	0.888573	0.938616	0.929475	0.918996	0.908141	0.935135	0.926277	0.897518	0.92797	0.905335	0.925658	0.938214	0.913964	0.933907	0.94996	0.890706	0.940318	0.943204	0.918269	0.919009	0.934369	0.90601	0.929439	0.878171	0.828863	0.89118	0.923644	0.900876	0.908524	0.923031	0.939147	0.93413	0.968605	0.938156	0.941045	0.885089	0.903779	0.93414	0.921163
								6.38654	0.890736	0.865516	0.896079	0.935614	0.927657	0.936819	0.912867	0.950541	0.921063	0.903457	0.921446	0.918397	0.93197	0.933321	0.939153	0.952792	0.922843	0.931843	0.911568	0.91531	0.916798	0.917532	0.923977	0.953231	0.911198	0.885406	0.849086	0.88938	0.909315	0.909199	0.887596	0.936079	0.929363	0.976817	0.936762	0.977915	0.934047	0.892145	0.904369	0.959448	0.925077
								6.47778	0.918016	0.865433	0.856939	0.922117	0.920445	0.922994	0.908112	0.926246	0.927471	0.915113	0.918364	0.91441	0.947899	0.934125	0.951758	0.932579	0.940598	0.906342	0.903667	0.928372	0.911176	0.95707	0.932298	0.932145	0.879886	0.891876	0.841815	0.921542	0.912968	0.848703	0.921031	0.942897	0.924874	0.958825	0.950832	0.96258	0.942846	0.908432	0.910805	0.982988	0.937347
								6.56901	0.881309	0.844234	0.881905	0.935213	0.945267	0.934191	0.902166	0.934146	0.930288	0.92292	0.939208	0.92032	0.927366	0.959809	0.896463	0.946994	0.932802	0.906186	0.932321	0.929974	0.934889	0.920563	0.936048	0.893895	0.931163	0.881922	0.86302	0.866684	0.896118	0.891203	0.926447	0.965134	0.929123	0.911868	0.953874	0.976991	0.925642	0.935139	0.939354	0.972205	0.889003
								6.66025	0.902094	0.857302	0.879759	0.935212	0.931765	0.92831	0.91837	0.930397	0.932974	0.919551	0.929006	0.916598	0.944086	0.945948	0.922569	0.916029	0.909105	0.913707	0.932765	0.941504	0.934915	0.920207	0.934962	0.94576	0.915873	0.885522	0.878714	0.924848	0.898604	0.944109	0.902475	0.948201	0.937861	0.951766	0.974739	0.99056	0.964538	0.871372	0.93018	0.950749	0.916897
								6.75149	0.888446	0.880681	0.884762	0.915301	0.935882	0.930433	0.919117	0.924503	0.952309	0.923168	0.917015	0.93567	0.930469	0.951707	0.90103	0.939545	0.90754	0.90414	0.947029	0.91299	0.916225	0.936366	0.946146	0.927391	0.93266	0.904338	0.877778	0.898124	0.927062	0.966833	0.92736	0.968136	0.977656	0.959084	0.981117	1.00171	0.915857	0.954197	0.906662	0.99924	0.915492
								6.84272	0.890187	0.888651	0.892815	0.921409	0.92051	0.942491	0.914915	0.938436	0.940057	0.914609	0.922864	0.929459	0.930327	0.929105	0.90437	0.909608	0.926636	0.908462	0.916276	0.922166	0.940083	0.918905	0.941613	0.898607	0.930268	0.897501	0.8398	0.873636	0.929859	0.923133	0.887283	0.926526	0.946048	0.971812	0.96075	0.960894	0.923388	0.923006	0.92686	0.969093	0.918863
								6.93396	0.899348	0.868907	0.878654	0.929603	0.923499	0.922713	0.91441	0.946361	0.932465	0.913946	0.919189	0.938179	0.916615	0.959204	0.878675	0.917249	0.920768	0.896925	0.969134	0.922318	0.92301	0.93233	0.939757	0.915101	0.918827	0.89872	0.86132	0.896888	0.900152	0.887841	0.911972	0.958254	0.954821	0.884148	0.959983	0.931332	0.926831	0.920104	0.932495	0.926548	0.929134
								7.0252	0.905946	0.861056	0.895136	0.92613	0.916624	0.917328	0.905714	0.956209	0.920177	0.90884	0.930087	0.908444	0.929953	0.932334	0.971867	0.954047	0.892092	0.926837	0.896504	0.920778	0.933571	0.92342	0.943438	0.940987	0.929376	0.860781	0.871693	0.899292	0.911414	0.918256	0.9262	0.9317	0.947956	0.920791	0.924808	0.962006	0.938167	0.921291	0.950166	0.957132	0.929845
								7.11643	0.8922	0.881558	0.880857	0.941006	0.953046	0.919062	0.910436	0.943787	0.943227	0.918767	0.931525	0.906348	0.913898	0.908096	0.95275	0.938073	0.921955	0.911423	0.912663	0.929848	0.902404	0.915488	0.929141	0.966101	0.907259	0.880893	0.853161	0.891036	0.901166	0.871277	0.951827	0.938052	0.988296	0.946097	0.904603	0.993714	0.942425	0.91839	0.933282	0.943491	0.895009
								7.20767	0.883911	0.870623	0.892393	0.930259	0.929764	0.912109	0.926957	0.946798	0.938511	0.909791	0.937348	0.921117	0.925506	0.937781	0.928995	0.902137	0.932874	0.913476	0.946649	0.907487	0.931602	0.905047	0.962011	0.917216	0.915623	0.86182	0.855418	0.893934	0.942047	0.91456	0.904861	0.916083	0.968282	0.94053	1.01396	0.960294	0.922967	0.903091	0.947196	0.989116	0.942985
								7.2989	0.914625	0.87951	0.886055	0.921123	0.941815	0.926919	0.929281	0.93514	0.940832	0.927251	0.925256	0.939537	0.935917	0.938603	0.913051	0.895354	0.903158	0.895712	0.92303	0.957633	0.910832	0.932871	0.932696	0.920072	0.896632	0.901906	0.860744	0.894897	0.907299	0.908001	0.897718	0.95835	0.935924	0.963606	0.977542	0.966465	0.903417	0.977343	0.915392	0.962559	0.95574
								7.39014	0.895747	0.892643	0.869583	0.925631	0.953493	0.925831	0.911576	0.924132	0.923826	0.926768	0.935325	0.921123	0.921	0.946211	0.977482	0.913419	0.942681	0.913097	0.937817	0.956196	0.948899	0.913499	0.924616	0.93851	0.923851	0.887235	0.87032	0.918647	0.914557	0.899278	0.934718	0.937559	0.894693	0.985204	0.993492	0.966005	0.918341	0.946086	0.924435	0.959408	0.936586
								7.48138	0.886329	0.876002	0.888982	0.94707	0.92541	0.920906	0.907826	0.93661	0.950456	0.917927	0.919179	0.927978	0.939305	0.942821	0.919346	0.929496	0.930865	0.926003	0.91417	0.955198	0.926925	0.924601	0.952675	0.923912	0.945008	0.904561	0.886547	0.907712	0.911414	0.89728	0.927203	0.951566	0.934729	0.993005	0.936284	0.911915	0.9497	0.887924	0.907747	0.97881	0.91954
								7.57261	0.904619	0.881827	0.877138	0.922363	0.937354	0.926441	0.924993	0.948154	0.914043	0.909986	0.91596	0.926692	0.91642	0.948328	0.919828	0.921149	0.946619	0.89784	0.944513	0.951681	0.930326	0.923472	0.961458	0.921702	0.924518	0.87084	0.875167	0.904154	0.92776	0.905837	0.92573	0.965662	0.933032	0.960986	0.955118	1.00663	0.972831	0.945163	0.921676	0.978078	0.905765
								7.66385	0.915669	0.893386	0.887867	0.924638	0.928862	0.93204	0.917064	0.942907	0.948301	0.940075	0.941385	0.925526	0.938389	0.94771	0.918512	0.901865	0.95783	0.908998	0.921038	0.904624	0.931644	0.912561	0.928545	0.920015	0.897715	0.887692	0.851292	0.901611	0.924928	0.915292	0.919682	0.935551	0.975719	0.953263	0.962786	0.981804	0.930636	0.896167	0.918793	0.95589	0.964556
								7.75509	0.906387	0.882719	0.902288	0.927302	0.937891	0.920864	0.929035	0.932384	0.952082	0.914653	0.940028	0.916075	0.950808	0.947086	0.935927	0.91449	0.959839	0.902013	0.94041	0.933777	0.933509	0.934193	0.928564	0.956466	0.924634	0.908134	0.867872	0.906382	0.894096	0.906319	0.912161	0.904385	1.03007	0.914693	0.945303	0.934053	0.903982	0.903553	0.933143	0.955962	0.917349
								7.84632	0.91211	0.870905	0.874357	0.92259	0.914982	0.940046	0.931846	0.936699	0.931549	0.912505	0.933594	0.945922	0.919883	0.959612	0.890903	0.903552	0.925296	0.899885	0.894854	0.951319	0.954002	0.919419	0.929034	0.931394	0.920778	0.894055	0.85828	0.892341	0.915723	0.907118	0.922217	0.967807	0.9762	0.96988	0.979131	0.98466	0.964735	0.935205	0.943067	0.98002	0.942157
								7.93756	0.916739	0.87557	0.89681	0.945109	0.946057	0.93137	0.931421	0.940094	0.921973	0.9376	0.959553	0.927271	0.92027	0.949552	0.920005	0.927847	0.929679	0.918334	0.918711	0.946284	0.906952	0.927281	0.936886	0.926637	0.931394	0.913984	0.876946	0.898233	0.909198	0.926729	0.929172	0.960557	0.892586	0.989648	0.985134	0.960513	0.913826	0.899596	0.93907	0.963077	0.926625
								8.0288	0.900671	0.884312	0.892283	0.923308	0.918492	0.908274	0.934936	0.95093	0.9436	0.940012	0.938018	0.928796	0.939425	0.950612	0.937653	0.918773	0.947362	0.908619	0.970099	0.938045	0.916371	0.920129	0.944486	0.922881	0.92727	0.894813	0.864512	0.908279	0.901278	0.894317	0.899595	0.919571	0.990912	0.91581	0.962126	0.951428	0.940138	0.922676	0.935663	0.984899	0.932597
								8.12003	0.906302	0.866688	0.886704	0.920679	0.950892	0.936253	0.92418	0.929396	0.934578	0.931546	0.946808	0.927782	0.93556	0.947803	0.931121	0.911215	0.935102	0.885922	0.933312	0.927871	0.946844	0.929958	0.968383	0.956916	0.9137	0.92243	0.890974	0.908277	0.894096	0.886792	0.932685	0.979038	0.949448	0.938247	0.962786	0.99434	0.953229	0.964946	0.944545	0.991647	0.948781
								8.21127	0.915346	0.875579	0.876475	0.955147	0.923131	0.945114	0.899964	0.94211	0.916364	0.922941	0.939461	0.928872	0.934888	0.947101	0.915509	0.927985	0.906951	0.931538	0.933432	0.929303	0.949839	0.926817	0.930458	0.960034	0.908127	0.893714	0.880541	0.918977	0.912968	0.90552	0.937638	0.963126	0.906959	0.927319	0.944033	0.934841	0.94874	0.887265	0.935269	0.96887	0.936118
								8.3025	0.910262	0.886798	0.878635	0.926969	0.935596	0.940545	0.921596	0.949455	0.927135	0.93156	0.922855	0.928412	0.954287	0.932849	0.928892	0.940567	0.901673	0.877948	0.938017	0.920336	0.907057	0.924347	0.94641	0.945368	0.921201	0.886141	0.891609	0.902879	0.922671	0.901924	0.908934	0.913938	0.949073	0.965587	0.975694	1.01356	0.920904	0.929996	0.950123	0.941478	0.946406
								8.39374	0.918001	0.874306	0.880908	0.935623	0.935503	0.907555	0.915973	0.961637	0.949224	0.918366	0.94112	0.947595	0.951963	0.965525	0.937663	0.941748	0.932205	0.900265	0.938255	0.936324	0.946229	0.91544	0.940074	0.898916	0.953494	0.88319	0.857161	0.905829	0.921234	0.877985	0.943967	0.963092	0.969533	0.964367	0.892782	0.977695	0.946151	0.881396	0.942776	0.948186	0.940141
								8.48498	0.897739	0.881042	0.891631	0.957967	0.922897	0.920882	0.908119	0.933287	0.940059	0.92226	0.944077	0.927055	0.924981	0.960146	0.922791	0.904012	0.909549	0.930705	0.923879	0.901166	0.90918	0.943491	0.921531	0.957434	0.935206	0.887746	0.881384	0.922045	0.952806	0.867264	0.930208	0.915226	0.93895	0.923992	0.969981	0.961573	0.957231	0.976881	0.951084	0.934395	0.921071
								8.57621	0.908843	0.885428	0.879823	0.927024	0.95823	0.929711	0.90238	0.940739	0.941566	0.945625	0.918953	0.935508	0.938871	0.969681	0.912519	0.892694	0.969944	0.902846	0.912944	0.934753	0.933861	0.926051	0.943799	0.924536	0.936353	0.892534	0.891039	0.915352	0.923761	0.851666	0.900188	0.903364	0.946154	0.909814	0.918989	1.02942	0.935348	0.879483	0.929335	0.950351	0.939765
								8.66745	0.899041	0.889693	0.881295	0.912645	0.961276	0.943278	0.909095	0.938025	0.925429	0.931773	0.948311	0.943065	0.947131	0.946678	0.902875	0.975722	0.947434	0.888883	0.936586	0.944195	0.928621	0.919727	0.946397	0.95735	0.904038	0.893905	0.879875	0.920438	0.942282	0.952433	0.898467	0.969054	0.951314	0.908951	0.984209	0.982159	0.953367	0.919709	0.933588	0.965568	0.926834
								8.75869	0.906604	0.893494	0.885317	0.936404	0.953005	0.950116	0.924826	0.932839	0.928534	0.928431	0.937502	0.92898	0.931967	0.958576	0.941655	0.91644	0.917499	0.885692	0.929028	0.91628	0.944079	0.949939	0.939818	0.935426	0.920608	0.898801	0.871158	0.919069	0.959014	0.880949	0.900976	0.940526	0.93072	0.934334	0.928165	0.984331	0.956784	0.942855	0.959617	0.974919	0.909897
								8.84992	0.910947	0.89114	0.894519	0.920156	0.925507	0.93025	0.916194	0.941859	0.945925	0.92708	0.93273	0.932619	0.941843	0.9581	0.884211	0.922338	0.95486	0.942778	0.917197	0.933546	0.900384	0.926876	0.908307	0.929608	0.93842	0.909696	0.866758	0.934965	0.902485	0.899927	0.968721	0.949489	0.970318	0.91581	0.954428	0.967854	0.956021	0.896629	0.918377	0.966562	0.93795
								8.94116	0.907772	0.86623	0.88242	0.941605	0.927601	0.951316	0.914979	0.947943	0.950108	0.930409	0.927567	0.936742	0.914292	0.961186	0.922272	0.925838	0.9403	0.944296	0.913793	0.946842	0.920351	0.896369	0.962732	0.929042	0.920526	0.89304	0.901607	0.929203	0.92151	0.885443	0.911066	0.916117	0.950091	0.950897	0.987226	0.957876	0.975821	0.918522	0.945208	0.990255	0.936118
								9.0324	0.921381	0.890736	0.886495	0.931186	0.950726	0.950218	0.92281	0.965394	0.945384	0.924679	0.955717	0.941535	0.917744	0.964873	0.913554	0.953059	0.964367	0.91826	0.939045	0.925512	0.947217	0.912312	0.933705	0.939186	0.917967	0.899638	0.871994	0.905785	0.923292	0.929543	0.943843	0.979696	0.911583	0.954508	0.939433	0.97816	0.962902	0.931644	0.92552	0.943125	0.918804
								9.12363	0.911781	0.865823	0.880561	0.946791	0.920919	0.929525	0.946999	0.939706	0.938669	0.936638	0.945345	0.910469	0.929268	0.947521	0.932314	0.963061	0.929533	0.915678	0.915421	0.902219	0.928244	0.9343	0.941823	0.903738	0.936947	0.892937	0.905056	0.92697	0.928733	0.948737	0.908778	0.891208	1.00992	0.917484	0.996904	1.00636	0.948629	0.932172	0.932226	0.993629	0.920695
								9.21487	0.922645	0.889931	0.904731	0.940976	0.94143	0.935977	0.928613	0.953734	0.95136	0.934861	0.933944	0.936563	0.935641	0.937072	0.937545	0.916067	0.905167	0.901254	0.919041	0.942492	0.93242	0.941451	0.938363	0.933085	0.938617	0.887267	0.898599	0.92522	0.937351	0.899677	0.949605	0.937031	0.959579	0.973261	0.917456	0.98395	0.946881	0.928347	0.954746	0.977052	0.923505
								9.3061	0.937068	0.885426	0.8935	0.933095	0.927082	0.932841	0.930939	0.950245	0.935944	0.928113	0.945031	0.935934	0.946138	0.937507	0.941903	0.968185	0.942156	0.902318	0.935165	0.93072	0.943608	0.925101	0.951618	0.921611	0.915998	0.900726	0.868831	0.933773	0.931723	0.912079	0.944749	0.959467	0.93803	0.956869	0.968422	0.973456	0.962816	0.942327	0.953137	0.972754	0.906342
								9.39734	0.917299	0.862802	0.902561	0.928669	0.934292	0.941968	0.916079	0.932925	0.966861	0.927427	0.926633	0.908776	0.923757	0.939304	0.927594	0.925734	0.933319	0.908388	0.945149	0.964951	0.942554	0.922949	0.941969	0.951747	0.904125	0.919927	0.871383	0.937401	0.955714	0.904971	0.929993	0.9457	0.956687	0.934256	0.935203	0.984034	0.9391	0.981432	0.92817	0.982217	0.943453
								9.48858	0.919561	0.873612	0.886492	0.947164	0.946898	0.918884	0.950592	0.93555	0.93936	0.924416	0.937253	0.925818	0.942356	0.946391	0.922038	0.926232	0.953076	0.93807	0.895098	0.937727	0.927687	0.925321	0.955672	0.915382	0.947917	0.892554	0.879357	0.904233	0.90357	0.852065	0.953053	0.950045	0.98235	0.939896	0.955489	0.908683	0.92576	0.978728	0.965289	0.977052	0.944708
								9.57981	0.914197	0.850776	0.910975	0.957203	0.915785	0.932478	0.919456	0.945972	0.941289	0.912009	0.95198	0.946172	0.948594	0.957706	0.947109	0.965435	0.926337	0.917345	0.925948	0.928362	0.944825	0.930063	0.95436	0.938895	0.916638	0.912878	0.88101	0.904267	0.944686	0.841011	0.932339	0.963229	0.930346	0.957737	0.981351	0.989145	0.942563	0.926105	0.939929	0.956837	0.935758
								9.67105	0.903321	0.874004	0.87591	0.948714	0.94863	0.947856	0.925324	0.955036	0.948862	0.916927	0.951289	0.937431	0.946664	0.947877	0.951494	0.96341	0.903827	0.911423	0.923074	0.948555	0.958526	0.924742	0.951714	0.938571	0.958864	0.894673	0.862507	0.909287	0.917119	0.91441	0.938733	0.911471	0.981191	0.922845	0.969824	0.987051	0.951789	0.935997	0.951149	1.03169	0.912038
								9.76229	0.91589	0.894898	0.891824	0.935589	0.915961	0.939457	0.905947	0.951744	0.954886	0.92439	0.951841	0.920911	0.95016	0.956687	0.907865	0.904039	0.920542	0.9112	0.94737	0.95851	0.938596	0.926812	0.939771	0.938326	0.934876	0.913902	0.892262	0.929035	0.939837	0.977404	0.913067	0.948071	0.930077	0.954049	0.943637	0.989171	0.943358	0.923731	0.948193	0.967772	0.930372
								9.85352	0.919702	0.884822	0.892589	0.932935	0.946634	0.922746	0.946348	0.957494	0.968041	0.923601	0.938562	0.932637	0.926449	0.961313	0.924401	0.903235	0.933617	0.910895	0.963955	0.942039	0.910938	0.920962	0.92399	0.93822	0.912604	0.912101	0.884933	0.918236	0.927953	0.940413	0.949416	0.992743	0.943877	0.936261	0.95295	0.985475	0.943753	0.925182	0.938968	0.979797	0.942684
								9.94476	0.908737	0.893894	0.89533	0.951601	0.939866	0.941758	0.917538	0.948818	0.9241	0.925846	0.951972	0.943198	0.950943	0.945932	0.892471	0.936825	0.956942	0.919546	0.929977	0.930347	0.934787	0.913681	0.94716	0.902708	0.926645	0.895043	0.902375	0.914877	0.911766	0.953298	0.997549	0.966621	1.00781	0.930295	0.968976	0.97922	0.931089	0.911202	0.960236	0.986769	0.93933
								10.036	0.907348	0.879912	0.897923	0.946845	0.948706	0.936182	0.915512	0.961726	0.952824	0.945943	0.965211	0.934333	0.918173	0.959415	0.92313	0.931217	0.92151	0.927216	0.934005	0.923556	0.923742	0.922578	0.948932	0.929291	0.90922	0.917017	0.902356	0.903105	0.909509	0.929293	0.984324	0.993175	0.934425	0.932656	0.987962	0.958471	0.989496	0.935997	0.939179	0.996669	0.933835
								10.1272	0.923606	0.888009	0.909116	0.958374	0.906971	0.951565	0.92688	0.9389	0.948257	0.944056	0.938674	0.93735	0.949243	0.973466	0.926777	0.915948	0.976401	0.879852	0.903184	0.932199	0.931275	0.944174	0.920863	0.928202	0.962824	0.909036	0.896931	0.910128	0.937234	0.88263	0.898532	0.950839	0.94901	0.944014	0.948558	0.975252	0.940027	0.93626	0.955052	0.974887	0.923354
								10.2185	0.909249	0.879121	0.901218	0.949552	0.95702	0.921239	0.917081	0.942796	0.972661	0.936785	0.948366	0.949976	0.913432	0.946819	0.940299	0.878635	0.931018	0.895333	0.924965	0.928298	0.94133	0.922636	0.941204	0.982671	0.919144	0.93317	0.905729	0.948183	0.930709	0.941462	0.97881	0.922079	0.952233	0.956742	0.95197	0.997034	0.972996	0.972331	0.942478	0.970303	0.948405
								10.3097	0.911196	0.897073	0.912149	0.926325	0.942805	0.939372	0.919756	0.955654	0.950668	0.940991	0.936216	0.962233	0.926501	0.968358	0.915967	0.938407	0.936733	0.913022	0.942935	0.965994	0.934162	0.948496	0.961619	0.958262	0.948771	0.897236	0.899867	0.924895	0.893011	0.903523	0.922654	0.967375	0.949144	0.933012	0.991481	0.990153	0.960924	0.929205	0.957178	0.979686	0.924249
								10.4009	0.903099	0.899524	0.907477	0.94607	0.96245	0.925596	0.914893	0.949433	0.935248	0.946553	0.950032	0.940423	0.942931	0.954844	0.922636	0.913746	0.943423	0.916281	0.949231	0.92628	0.93195	0.936773	0.933508	0.921644	0.928113	0.885495	0.877417	0.918099	0.947869	0.952666	0.968187	0.950346	0.960017	0.958952	0.971251	0.970574	0.95083	0.937118	0.945958	0.983283	0.925546
								10.4922	0.940642	0.880348	0.90516	0.94098	0.943543	0.935577	0.936259	0.955697	0.956193	0.924882	0.947828	0.926678	0.940269	0.954762	0.912815	0.925678	0.949436	0.92395	0.939405	0.952771	0.909963	0.93939	0.968174	0.940476	0.946904	0.920503	0.898406	0.920282	0.939098	0.913045	0.953431	0.985103	0.950197	0.9524	0.926631	0.991129	0.965806	0.946086	0.955787	0.949436	0.932563
								10.5834	0.904522	0.890562	0.874407	0.97172	0.954862	0.935708	0.927861	0.977075	0.948064	0.932208	0.951819	0.918312	0.959157	0.978676	0.932424	0.935885	0.947878	0.94202	0.954304	0.967951	0.917298	0.92385	0.929985	0.943256	0.915404	0.939353	0.881931	0.923292	0.910248	0.869828	0.972195	0.950709	0.992821	0.936261	0.973099	1.00065	0.931655	0.902168	0.948266	1.00748	0.955522
								10.6746	0.913143	0.879718	0.897273	0.959371	0.954357	0.95773	0.933641	0.952526	0.950036	0.932642	0.945022	0.935687	0.930464	0.974102	0.957982	0.926667	0.909251	0.895333	0.936609	0.919271	0.947604	0.925545	0.92735	0.932289	0.912922	0.903792	0.898511	0.907124	0.921545	0.940014	0.940239	0.98833	0.914269	0.982765	0.908041	0.94746	0.949082	0.931051	0.948798	0.977712	0.912239
								10.7659	0.907343	0.931918	0.884436	0.932811	0.963403	0.930954	0.909959	0.963478	0.935898	0.94959	0.930411	0.945275	0.935558	0.937464	0.938633	0.913109	0.954416	0.930102	0.916671	0.910619	0.925408	0.936519	0.950046	0.917844	0.936142	0.904811	0.872289	0.894307	0.912077	0.939781	0.953144	0.931762	0.943432	0.972168	0.99632	0.945852	0.961857	0.939887	0.931265	0.990175	0.935123
								10.8571	0.895559	0.893439	0.902365	0.947673	0.949344	0.93815	0.937698	0.950702	0.962204	0.937824	0.955578	0.939546	0.941925	0.955509	0.904147	0.934374	0.930421	0.893964	0.925133	0.934521	0.947989	0.936937	0.94736	0.939372	0.933528	0.903161	0.89008	0.944913	0.93211	0.897446	0.940552	0.968005	0.878716	0.931641	0.914891	0.979653	0.962166	0.930589	0.970459	1.00148	0.922978
								10.9484	0.918164	0.908692	0.898414	0.939825	0.920903	0.9444	0.928424	0.924634	0.939854	0.942086	0.954658	0.9474	0.941098	0.955007	0.915611	0.926255	0.955974	0.89845	0.930361	0.934424	0.949425	0.92079	0.941227	0.960501	0.950971	0.932038	0.903426	0.955582	0.902948	0.934337	0.945596	0.973111	0.932113	0.957352	0.978812	0.98477	0.953202	0.939228	0.951615	0.990143	0.93396
								11.0396	0.921467	0.885578	0.892388	0.924816	0.94512	0.934962	0.933966	0.95102	0.950334	0.947071	0.946145	0.944353	0.942589	0.941388	0.892287	0.950635	0.916087	0.935109	0.926582	0.959366	0.914442	0.929176	0.972726	0.935006	0.939043	0.886831	0.877685	0.920962	0.940224	0.920886	0.936726	0.997321	0.970728	0.95621	0.926951	0.991348	0.944061	0.984135	0.949955	0.965273	0.935892
								11.1308	0.920488	0.887547	0.898048	0.957691	0.963079	0.939115	0.938627	0.952562	0.952842	0.937147	0.939527	0.939368	0.945257	0.969524	0.90639	0.919058	0.94699	0.92061	0.977409	0.928775	0.933053	0.932496	0.961559	0.918907	0.934448	0.912618	0.900481	0.921068	0.925661	0.944026	0.90533	0.938484	0.918214	0.97288	0.94155	0.99706	0.953031	0.923072	0.948645	0.992817	0.936059
								11.2221	0.886428	0.912498	0.908159	0.957999	0.962145	0.976243	0.940514	0.968433	0.935234	0.926721	0.938265	0.936093	0.941725	0.961463	0.965231	0.911716	0.947733	0.929641	0.937559	0.91861	0.942731	0.929391	0.937791	0.940093	0.944447	0.925287	0.899806	0.939159	0.947406	0.855428	0.924662	0.91783	0.978575	0.952424	1.01365	0.953767	0.959715	0.942723	0.955518	0.977052	0.964129
								11.3133	0.929154	0.889428	0.917904	0.908806	0.956459	0.933544	0.931509	0.956319	0.960722	0.937743	0.927761	0.933296	0.930658	0.954307	0.894305	0.924711	0.927152	0.920766	0.949795	0.96214	0.955676	0.937613	0.932529	0.919046	0.922584	0.913202	0.899407	0.921526	0.905862	0.959391	0.910121	0.9398	0.977048	0.978062	0.9324	0.990372	0.94138	0.943053	0.961561	0.98805	0.931677
								11.4045	0.916372	0.915967	0.891871	0.93183	0.939967	0.946268	0.940837	0.962613	0.928201	0.935902	0.954789	0.945944	0.936078	0.955338	0.988009	0.909622	0.946619	0.91059	0.945733	0.964874	0.935651	0.937784	0.976206	0.917995	0.922574	0.949084	0.890811	0.907945	0.947254	0.947389	0.951234	0.942603	0.9555	0.945589	0.987332	1.00978	0.935795	0.905399	0.969599	1.02549	0.943428
								11.4958	0.944107	0.886264	0.901016	0.966131	0.934422	0.932645	0.935315	0.94615	0.961695	0.944002	0.955556	0.945276	0.940429	0.957301	0.936544	0.983602	0.966151	0.920305	0.942751	0.953992	0.937903	0.934271	0.946895	0.922221	0.929186	0.908198	0.867317	0.933912	0.929624	0.940014	0.922028	0.920167	0.92814	0.926177	0.989871	0.976448	0.930748	0.996203	0.93942	1.02198	0.938661
								11.587	0.923139	0.90326	0.891991	0.943849	0.942112	0.938313	0.927796	0.957923	0.933792	0.932184	0.959181	0.957498	0.924296	0.981077	0.917654	0.928404	0.923956	0.926532	0.953791	0.919566	0.931135	0.932629	0.94658	0.970831	0.918831	0.924042	0.888143	0.947075	0.945618	0.909532	0.944782	0.966847	0.943128	0.929456	0.95554	1.00508	0.951283	0.958351	0.916899	0.930837	0.938962
								11.6783	0.907388	0.909538	0.896016	0.932544	0.941976	0.922286	0.926244	0.950414	0.933277	0.945583	0.955266	0.935558	0.945898	0.960116	0.883705	0.925085	0.947063	0.895712	0.929023	0.914742	0.929932	0.93602	0.954393	0.93543	0.933948	0.917299	0.899873	0.906674	0.936032	0.884395	0.956188	0.926225	0.907878	0.938193	0.959429	0.934136	0.931904	0.905927	0.955183	0.962233	0.92936
								11.7695	0.924455	0.872251	0.903159	0.926743	0.932182	0.928089	0.919243	0.936753	0.943868	0.929718	0.974706	0.929221	0.923668	0.963681	0.970143	0.924826	0.939929	0.936701	0.941879	0.9354	0.940925	0.931891	0.946054	0.945064	0.935239	0.887012	0.871699	0.921589	0.940183	0.889922	0.868043	0.965696	0.946118	0.927778	0.946019	1.01634	0.95771	0.935931	0.945674	0.963769	0.930539
								11.8607	0.92533	0.898849	0.883412	0.944908	0.960916	0.93559	0.922539	0.952566	0.95071	0.942073	0.960292	0.953599	0.935051	0.959671	0.904234	0.941914	0.930421	0.926078	0.931596	0.931173	0.937864	0.945421	0.948063	0.94005	0.926692	0.932056	0.894219	0.938003	0.958276	0.929609	0.923	0.918056	0.958017	0.973539	0.940626	0.975059	0.990173	0.930853	0.956603	0.998285	0.938619
								11.952	0.908429	0.886695	0.899744	0.94863	0.951708	0.928417	0.92529	0.943036	0.955599	0.934001	0.956058	0.927711	0.943932	0.957997	0.893436	0.952752	0.945578	0.933971	0.925061	0.936098	0.928127	0.924501	0.962046	0.951353	0.926943	0.887758	0.888886	0.955301	0.936226	0.956994	1.00977	0.95097	0.911823	0.92206	0.965035	0.965624	0.951053	0.958879	0.957462	0.953208	0.936804
								12.0432	0.927179	0.911695	0.905682	0.942548	0.948157	0.955591	0.941713	0.928731	0.940526	0.94085	0.969833	0.948317	0.961192	0.949641	0.883612	0.937306	0.964739	0.923043	0.944617	0.943205	0.924508	0.93421	0.96074	0.956335	0.925153	0.892964	0.911777	0.915703	0.938166	0.931623	0.97793	0.962434	0.976575	0.945082	0.977466	0.937942	0.948123	0.941866	0.950632	0.994576	0.967215
								12.1344	0.915649	0.879134	0.901326	0.954593	0.951625	0.93337	0.931717	0.949203	0.944348	0.95216	0.946344	0.930154	0.936942	0.938581	0.877614	0.916272	0.928936	0.925245	0.952968	0.945909	0.929229	0.928432	0.945833	0.965484	0.949582	0.9198	0.929308	0.917466	0.939562	0.92057	0.945596	0.943987	0.924124	1.00172	1.00063	0.959615	0.92965	0.899134	0.941531	1.00257	0.938694
								12.2257	0.91138	0.884564	0.907074	0.922453	0.95131	0.945051	0.939514	0.964855	0.926658	0.931705	0.960429	0.940332	0.937219	0.964174	0.934169	0.908218	0.963407	0.916058	0.928476	0.921381	0.93102	0.938796	0.937195	0.953339	0.954081	0.931505	0.888935	0.928036	0.936261	0.940746	0.945564	0.93575	0.917535	0.963226	0.961704	0.977889	0.955989	0.946811	0.956042	1.00522	0.963527
								12.3169	0.916172	0.874521	0.912884	0.898935	0.937022	0.953877	0.96579	0.950647	0.941014	0.934241	0.923426	0.950486	0.942092	0.987066	0.87855	0.946581	0.95553	0.895638	0.941308	0.956684	0.933036	0.93085	0.956129	0.949088	0.94364	0.908775	0.8897	0.923816	0.96391	0.958276	0.892986	0.935647	0.941968	0.943482	0.952315	0.931959	0.9354	1.00715	0.96218	0.992125	0.957145
								12.4081	0.91682	0.903144	0.910569	0.946047	0.94814	0.932996	0.929345	0.943297	0.960059	0.940608	0.953308	0.962057	0.946706	0.969389	0.938452	0.929623	0.953076	0.92433	0.931612	0.946295	0.947875	0.926413	0.956854	0.942569	0.93599	0.90262	0.890107	0.948331	0.935757	0.928494	0.939013	0.969157	0.978066	0.957279	0.961938	0.958226	0.960897	0.943844	0.957731	0.979765	0.935164
								12.4994	0.925161	0.882361	0.896811	0.946292	0.949893	0.964268	0.92436	0.947045	0.945475	0.937587	0.9299	0.95096	0.944758	0.978396	0.916596	0.932341	0.932802	0.926152	0.931824	0.932035	0.956656	0.928782	0.953181	0.919225	0.931335	0.93411	0.908073	0.924539	0.907609	0.907601	0.95227	0.952813	0.964301	0.9743	0.985743	0.951726	0.945501	0.946152	0.959421	1.03177	0.941521
								12.5906	0.924091	0.906928	0.920463	0.967052	0.931156	0.953208	0.922284	0.950687	0.966948	0.940957	0.94728	0.951761	0.939751	0.947369	0.920065	0.953659	0.951001	0.96418	0.950333	0.955277	0.946278	0.953396	0.960156	0.933982	0.93957	0.911804	0.88425	0.934229	0.935329	0.891753	0.958879	0.985726	0.911894	0.954532	0.951284	0.980661	0.95932	0.971144	0.953545	0.972205	0.938058
								12.6819	0.910209	0.890714	0.898328	0.972007	0.966309	0.940773	0.937496	0.963619	0.966609	0.96188	0.958825	0.952042	0.925212	0.945099	0.930701	0.876428	0.953972	0.918565	0.940745	0.933814	0.919523	0.948042	0.95236	0.927195	0.9197	0.912248	0.89973	0.934783	0.969186	0.86863	0.917551	1.00606	0.959134	0.94053	0.971911	0.948844	0.949417	0.95967	0.955249	1.0311	0.953072
								12.7731	0.909846	0.884071	0.90326	0.946363	0.964976	0.959313	0.90135	0.969245	0.961259	0.934184	0.969305	0.939662	0.927124	0.974379	0.944563	0.951636	0.946022	0.897304	0.911466	0.916949	0.962247	0.947133	0.940931	0.96668	0.944998	0.922732	0.895462	0.923878	0.921352	0.90304	0.960039	0.963359	0.934496	0.957225	0.934461	0.946233	0.961633	0.956109	0.951776	0.971807	0.938677
								12.8643	0.91917	0.887523	0.903938	0.957737	0.955637	0.949378	0.934706	0.951329	0.975065	0.921047	0.952286	0.931844	0.940712	0.954354	0.962225	0.960786	0.963851	0.906945	0.95267	0.967263	0.961316	0.957006	0.967085	0.923384	0.949608	0.928506	0.877724	0.923654	0.940377	0.935219	0.935663	0.959535	0.967023	0.967085	0.942662	1.02939	0.991133	0.931183	0.957375	0.955524	0.934378
								12.9556	0.932761	0.902989	0.908627	0.943557	0.947901	0.97045	0.954946	0.959838	0.938899	0.934551	0.957442	0.94992	0.962514	0.961455	0.942809	0.960227	0.929679	0.903835	0.942664	0.961872	0.931627	0.928932	0.956206	0.941999	0.953848	0.912171	0.912505	0.93998	0.95793	0.961306	0.958475	0.954759	0.960427	0.98515	0.957683	0.946562	0.916225	0.938437	0.961787	0.977123	0.96448
								13.0468	0.919611	0.891244	0.933121	0.945272	0.923949	0.947691	0.944642	0.948534	0.962382	0.950197	0.950562	0.941026	0.931778	0.973584	0.889726	0.966298	0.973285	0.910285	0.959919	0.947485	0.964536	0.941214	0.946781	0.93059	0.954688	0.916652	0.885211	0.913962	0.934748	0.9377	0.98216	0.97113	0.929328	0.901404	0.949406	0.948656	0.959688	0.923402	0.952023	0.99982	0.965777
								13.138	0.919454	0.891603	0.913942	0.960178	0.927314	0.952159	0.931712	0.948921	0.953896	0.944836	0.952947	0.954392	0.933307	0.978993	0.938989	0.962105	0.945134	0.916363	0.930412	0.942231	0.939162	0.934446	0.971612	0.964048	0.938266	0.913475	0.894389	0.928176	0.935563	0.90289	0.973577	0.973172	0.955365	0.920308	0.962654	0.959124	0.974546	0.916214	0.973415	0.997656	0.93406
								13.2293	0.927941	0.906488	0.902978	0.941826	0.946808	0.935614	0.940718	0.962965	0.979798	0.9517	0.931159	0.940094	0.925186	0.963147	0.91654	0.939382	0.912665	0.909608	0.941198	0.933436	0.90583	0.949065	0.972739	0.926486	0.913637	0.908412	0.893527	0.937522	0.926945	0.918172	0.952583	0.939505	0.937486	0.924626	0.965061	0.962956	0.981348	0.905003	0.96783	1.00089	0.965384
								13.3205	0.931229	0.908978	0.901817	0.922878	0.977399	0.940499	0.947682	0.994319	0.954923	0.952468	0.948478	0.946733	0.936156	0.951125	0.921406	0.931584	0.938298	0.919241	0.949084	0.960477	0.960664	0.947394	0.947366	0.953217	0.966952	0.895689	0.90955	0.957678	0.967246	0.934653	0.934627	0.913184	0.92481	0.938628	0.953478	0.973947	0.942734	0.950768	0.976276	0.950383	0.943863
								13.4117	0.908234	0.910884	0.904063	0.950209	0.942317	0.966308	0.942071	0.980955	0.939222	0.937451	0.962858	0.961422	0.950994	0.96699	0.923288	0.960416	0.966522	0.909526	0.922619	0.950584	0.943318	0.941088	0.956952	0.926966	0.951239	0.917526	0.914255	0.919891	0.95059	0.963553	0.953867	0.954725	0.965461	0.952019	0.941525	0.945774	0.984476	0.934018	0.956042	0.988416	0.967834
								13.503	0.919206	0.900969	0.911305	0.949201	0.950577	0.947954	0.939693	0.974481	0.955084	0.9323	0.962942	0.958151	0.938608	0.949082	0.904915	0.930652	0.915417	0.921823	0.943836	0.956222	0.947106	0.94174	0.933805	0.935114	0.911242	0.937737	0.909285	0.950737	0.9264	0.924898	0.896961	0.934962	0.916821	0.947214	0.955433	0.94001	0.946828	0.950372	0.977543	0.997441	0.962423
								13.5942	0.92661	0.893622	0.911469	0.937582	0.939672	0.960836	0.954738	0.957277	0.944599	0.949346	0.955674	0.956457	0.939775	0.961177	0.900273	0.934655	0.967418	0.918565	0.95891	0.950905	0.979069	0.954272	0.934412	0.965078	0.946784	0.919919	0.927328	0.923061	0.949698	0.891686	0.975428	0.961612	0.929292	0.942233	0.958952	0.950149	0.965465	0.960396	0.971107	0.963077	0.969624
								13.6854	0.921372	0.899316	0.926474	0.969738	0.939339	0.922509	0.947584	0.936622	0.968676	0.945382	0.962024	0.976034	0.935701	0.963756	0.90842	0.910837	0.966304	0.941105	0.937383	0.956772	0.953333	0.921926	0.947059	0.925491	0.933043	0.915771	0.921468	0.931303	0.953732	0.963553	0.941868	0.935784	0.948359	0.930392	0.939539	0.983381	0.986874	0.964484	0.945223	0.959814	0.949718
								13.7767	0.932374	0.906766	0.911756	0.952695	0.94066	0.938796	0.938566	0.981867	0.936682	0.929631	0.950507	0.946146	0.941004	0.941444	0.940955	0.911488	0.95486	0.927744	0.941863	0.93794	0.941473	0.941826	0.946649	0.942574	0.929922	0.920353	0.939375	0.934663	0.942903	0.87399	0.881671	0.954067	0.95791	0.936871	0.990846	1.01802	0.936504	0.965473	0.972883	1.01251	0.963602
								13.8679	0.922742	0.890154	0.906643	0.947822	0.942312	0.942396	0.935566	0.966704	0.956849	0.942939	0.953458	0.952345	0.922274	0.968774	0.929638	0.929724	0.969864	0.910367	0.968078	0.956956	0.9206	0.96463	0.953811	0.928424	0.889561	0.919522	0.922281	0.928102	0.931834	0.932023	0.907083	0.883396	0.964542	0.960962	0.97543	0.985041	0.966878	0.94813	0.963491	0.99612	0.972736
								13.9592	0.923935	0.892402	0.896403	0.974017	0.962124	0.953989	0.927626	0.968592	0.95686	0.948666	0.953543	0.947731	0.962364	0.963548	0.932031	0.924988	0.965263	0.908388	0.943821	0.929635	0.959437	0.949107	0.92196	0.963868	0.920649	0.915078	0.909323	0.948955	0.951791	0.915126	0.901289	0.905441	0.954171	0.987619	0.973023	0.936444	0.949588	0.930457	0.975402	1.00723	0.955497
								14.0504	0.921392	0.894076	0.928347	0.962576	0.933872	0.946148	0.929473	0.950245	0.965268	0.948159	0.954023	0.952444	0.920241	0.967349	0.916286	0.954094	0.938371	0.912643	0.943321	0.964566	0.936322	0.935477	0.971276	0.950666	0.911111	0.908999	0.924686	0.91721	0.936882	0.908167	0.909684	0.977263	0.986154	0.930929	0.980137	0.905718	0.967186	0.963759	0.98478	0.987907	0.958442
								14.1416	0.920225	0.894201	0.901973	0.96346	0.954971	0.961656	0.946783	0.968378	0.93092	0.963578	0.957536	0.943326	0.943415	0.967447	0.904021	0.957343	0.985246	0.928808	0.909769	0.937049	0.918924	0.944587	0.972374	0.932761	0.93478	0.916719	0.898096	0.914427	0.940341	0.946257	0.960698	0.961084	0.952573	0.959006	0.998412	0.97071	0.925195	0.948724	0.971602	1.01956	0.931509
								14.2329	0.929089	0.896087	0.910876	0.952109	0.961811	0.96857	0.928867	0.954686	0.953009	0.946652	0.950182	0.953916	0.945282	0.971634	0.946878	0.959222	0.950405	0.925468	0.928336	0.939274	0.942534	0.942761	0.954749	0.939791	0.930757	0.907511	0.882684	0.902188	0.944416	0.876071	0.932463	0.942966	0.927426	0.972041	0.986962	0.985313	0.997422	0.984465	0.97964	0.944263	0.95625
								14.3241	0.944268	0.912254	0.916248	0.942642	0.940247	0.944413	0.922479	0.972299	0.946141	0.947369	0.964746	0.953499	0.946002	0.975237	0.91984	0.926255	0.93666	0.888727	0.933098	0.94378	0.944669	0.930625	0.963767	0.941211	0.927943	0.902067	0.890146	0.947742	0.954436	0.882081	0.92736	0.929589	0.985815	0.900994	0.963421	0.989934	0.958867	0.979651	0.973065	0.991759	0.965208
								14.4153	0.903479	0.898776	0.921284	0.954288	0.943728	0.915682	0.919227	0.953081	0.930672	0.950312	0.965227	0.95632	0.933675	0.970117	0.930455	0.96315	0.984649	0.913856	0.933681	0.953828	0.973821	0.915126	0.939407	0.926474	0.961354	0.927198	0.90533	0.939921	0.921123	0.919537	0.921872	1.0048	0.940102	0.939667	0.964639	0.951428	0.931569	0.949779	0.96625	0.980569	0.93258
								14.5066	0.925308	0.909857	0.9075	0.926065	0.945301	0.930671	0.924409	0.961932	0.944974	0.96236	0.957168	0.955577	0.938774	0.978495	0.904867	0.929481	0.955901	0.945129	0.925629	0.924751	0.91995	0.933758	0.937747	0.924973	0.921302	0.926128	0.911812	0.934133	0.95552	0.973242	0.905676	0.881683	0.970417	0.920918	0.967574	0.973158	0.970485	0.950043	0.996809	0.97125	0.963192
								14.5978	0.910964	0.895944	0.906824	0.943691	0.932284	0.961759	0.940319	0.960338	0.93295	0.960413	0.960244	0.95452	0.943843	0.971921	0.949537	0.927725	0.943569	0.904594	0.927615	0.95086	0.94506	0.924712	0.949305	0.954404	0.934559	0.917074	0.894571	0.932895	0.942006	0.923533	0.929674	1.02644	0.998158	0.941272	0.977943	1.00905	0.946289	0.905861	0.967291	0.982256	0.958048
								14.689	0.899171	0.910504	0.920387	0.933953	0.941965	0.955534	0.947709	0.959723	0.956878	0.952665	0.953888	0.93081	0.945563	0.978688	0.948773	0.93967	0.920913	0.903605	0.934196	0.946471	0.922673	0.939684	0.95529	0.95851	0.908916	0.900466	0.907635	0.92869	0.93568	0.93482	0.958912	0.931892	0.924775	0.947063	0.941393	0.956759	0.954977	0.945756	0.96076	0.988456	0.972175
								14.7803	0.922286	0.916031	0.906662	0.949883	0.953215	0.933824	0.926481	0.959962	0.971135	0.958996	0.948494	0.955639	0.927134	0.976203	0.949929	0.923888	0.992526	0.94536	0.905413	0.980973	0.965038	0.941505	0.983088	0.953604	0.926764	0.902125	0.903972	0.941131	0.986388	0.94882	0.941614	0.923395	0.970728	0.930344	0.992248	0.972746	0.919747	0.946218	0.983026	1.00353	0.949024
								14.8715	0.923502	0.901249	0.925504	0.947674	0.945675	0.940782	0.924129	0.956452	0.949178	0.963936	0.953793	0.932506	0.939221	0.962001	0.919645	0.974983	0.956054	0.923422	0.950915	0.964283	0.962879	0.946762	0.942483	0.934214	0.923126	0.921775	0.90912	0.921713	0.965968	0.902324	0.928676	1.02279	0.960632	0.953976	0.97548	1.00748	0.964847	0.977937	0.94863	1.00862	0.966881
								14.9628	0.947087	0.899673	0.911531	0.972201	0.952567	0.938196	0.951686	0.955591	0.959276	0.948255	0.983532	0.971279	0.949623	0.96966	0.932604	0.946029	0.931979	0.92122	0.892698	0.918825	0.938074	0.936143	0.97445	0.927131	0.942231	0.931602	0.916504	0.917262	0.939251	0.868779	0.92983	0.966518	0.982555	0.971812	0.976882	0.965844	0.993308	0.97431	0.981475	0.975213	0.937373
								15.054	0.930281	0.884133	0.914693	0.946967	0.956977	0.962123	0.944786	0.959311	0.962064	0.953579	0.959899	0.946721	0.927493	0.982645	0.932673	0.928713	0.952559	0.927595	0.940051	0.954841	0.926049	0.917802	0.943775	0.942131	0.938206	0.934559	0.916778	0.93863	0.925508	0.928727	0.92137	0.984308	0.981502	0.916523	0.998123	1.02727	0.948576	0.969364	0.982756	1.00103	0.962239
								15.1452	0.921652	0.886332	0.893992	0.939634	0.951114	0.947916	0.9388	0.938673	0.957488	0.951764	0.971853	0.945286	0.960855	0.956507	0.938045	0.930628	0.923665	0.913097	0.941878	0.942404	0.939405	0.953711	0.942806	0.962667	0.915588	0.889518	0.918992	0.934242	0.956804	0.94018	0.961447	0.966224	0.947002	1.00009	0.98585	0.904601	0.935203	0.960198	0.979007	1.00503	0.953983
								15.2365	0.930392	0.905897	0.916163	0.967225	0.961336	0.951244	0.934644	0.973539	0.939177	0.960395	0.955838	0.953814	0.936482	0.997548	0.959284	0.948497	0.947281	0.960996	0.930712	0.940341	0.933297	0.94878	0.952006	0.958743	0.932774	0.914083	0.894192	0.942506	0.942552	0.883196	0.919649	0.97947	0.904718	0.933598	0.975902	0.969133	0.928185	0.971078	0.962901	0.956917	0.966295
								15.3277	0.90769	0.913364	0.932207	0.94112	0.933361	0.929394	0.952396	0.972011	0.953427	0.953393	0.968503	0.938424	0.928259	0.979357	0.935918	0.940925	0.91846	0.927365	0.960007	0.907653	0.924409	0.927293	0.977158	0.941476	0.953759	0.938363	0.931519	0.947173	0.941191	0.93442	0.927673	0.934928	0.929837	0.958523	0.998463	1.01536	0.938732	0.929534	0.958409	1.02216	0.976006
								15.4189	0.934939	0.905918	0.903919	0.930101	0.942814	0.961625	0.92686	0.949805	0.941444	0.949175	0.956244	0.960983	0.926444	0.964248	0.894447	0.990866	0.946539	0.911654	0.961102	0.938834	0.949464	0.954791	0.939285	0.926531	0.946229	0.900471	0.900725	0.938468	0.959794	0.94306	0.922094	0.956472	0.942583	0.96645	0.93404	0.983679	0.978049	0.954988	0.982982	0.976168	0.975747
								15.5102	0.919324	0.900437	0.898803	0.957426	0.948639	0.95041	0.926262	0.964913	0.971838	0.958495	0.967955	0.948855	0.948035	0.964558	0.930626	0.930741	0.927822	0.926532	0.994625	0.943958	0.972555	0.939032	0.957155	0.955977	0.951404	0.913515	0.914643	0.952362	0.92613	0.996449	0.965521	0.963455	0.968282	0.958728	0.9836	0.967937	0.959406	0.93626	0.965755	0.955779	0.943378
								15.6014	0.916368	0.900726	0.911341	0.94605	0.934934	0.953882	0.94745	0.978184	0.960331	0.93888	0.966338	0.965587	0.944613	0.961104	0.905501	0.971126	0.963996	0.899588	0.933455	0.932679	0.950942	0.928696	0.973261	0.914257	0.933286	0.932077	0.922934	0.917006	0.917705	0.923849	0.969627	0.947838	0.924739	0.940077	0.978177	1.00231	0.984423	0.932304	0.956093	0.980529	0.948129
								15.6927	0.905147	0.888052	0.899162	0.961966	0.947734	0.958676	0.94148	0.98334	0.959014	0.962562	0.941585	0.960236	0.929121	0.955563	0.942003	0.948018	0.932802	0.921146	0.928405	0.93788	0.964633	0.938435	0.942761	0.936805	0.957909	0.897035	0.908885	0.941304	0.939409	0.972909	0.930521	0.971199	0.982011	0.969475	0.943561	0.971822	0.95568	0.943778	0.973473	1.01104	0.951775
								15.7839	0.914149	0.908881	0.92544	0.97497	0.934073	0.956175	0.949579	0.958967	0.954512	0.945259	0.964286	0.956437	0.954535	0.991064	0.930113	0.975522	0.948322	0.914919	0.947243	0.950778	0.931092	0.917509	0.932375	0.983831	0.919467	0.924045	0.923451	0.931546	0.933195	0.927062	0.913568	0.937532	0.952028	0.954966	0.956174	0.976014	0.956271	0.926831	0.949351	0.953614	0.946857
								15.8751	0.917483	0.91675	0.894931	0.95487	0.971487	0.982053	0.92636	0.962278	0.951862	0.973076	0.972434	0.939519	0.940059	0.978167	0.944023	0.885738	0.960211	0.896776	0.930448	0.98677	0.946809	0.946843	0.961484	0.961808	0.942203	0.938707	0.910074	0.955403	0.944961	0.96963	0.945153	0.951401	0.951689	0.960757	0.927693	0.940062	0.940224	0.891683	0.970379	0.993151	0.934019
								15.9664	0.919078	0.902039	0.893276	0.959732	0.957432	0.93895	0.942941	0.963556	0.956683	0.973737	0.964911	0.967033	0.952597	0.979515	0.957322	0.966296	0.952334	0.943991	0.94786	0.970276	0.954179	0.938599	0.958145	0.930312	0.91133	0.925598	0.911174	0.911692	0.915647	0.90016	0.931492	0.961578	0.931024	0.946985	0.965274	1.0171	0.956107	0.972529	0.983404	0.963697	0.965492
								16.0576	0.926584	0.892695	0.918853	0.954032	0.9591	0.944402	0.947627	0.969105	0.980024	0.952647	0.971023	0.971837	0.928055	0.943384	0.976062	0.964745	0.95783	0.924025	0.898377	0.95016	0.937733	0.939735	0.948882	0.966615	0.958474	0.925737	0.909858	0.927679	0.932186	0.909682	0.962138	0.963058	0.97222	0.965128	0.934644	0.970381	0.963717	0.942525	0.985443	0.995937	0.97251
								16.1488	0.957224	0.907343	0.917546	0.954839	0.945956	0.934523	0.94086	0.969329	0.947573	0.940583	0.960178	0.951248	0.936292	0.961118	0.909097	0.930137	0.939557	0.952799	0.950958	0.920823	0.96446	0.940888	0.984492	0.986003	0.94638	0.916927	0.896056	0.908993	0.918596	0.917124	0.936133	0.981772	0.948529	0.8903	0.928089	0.958633	0.948261	0.964484	0.96976	1.00037	0.946615
								16.2401	0.966902	0.914284	0.907734	0.94452	0.952311	0.958799	0.9369	0.956861	0.977417	0.948067	0.972723	0.937493	0.946301	0.972208	0.943695	0.949866	0.945505	0.893056	0.971578	0.957837	0.966919	0.937336	0.92649	0.959065	0.944734	0.918843	0.908029	0.934525	0.930633	0.880233	0.983764	0.92913	0.983814	1.01539	0.98262	0.947403	0.949811	0.90896	0.966884	0.987684	0.971682
								16.3313	0.95062	0.907235	0.916226	0.966654	0.917827	0.927222	0.926296	0.956052	0.982613	0.931017	0.972723	0.947703	0.944259	0.962022	0.937418	0.957	0.949145	0.937311	0.950576	0.929539	0.92478	0.935355	0.963585	0.936617	0.930252	0.922809	0.901615	0.913658	0.949423	0.899278	1.01698	0.983883	0.945065	0.962055	0.939011	0.97498	0.962816	0.976947	0.980885	0.999271	0.957747
								16.4225	0.937787	0.914745	0.908008	0.960037	0.947063	0.981828	0.935815	0.981838	0.951655	0.944648	0.96384	0.941104	0.957713	0.963431	0.928098	0.923906	0.924553	0.93162	0.938286	0.936161	0.944481	0.951688	0.958354	0.947951	0.943206	0.924324	0.902693	0.920562	0.943021	0.901042	0.905865	0.952025	0.909101	0.933164	0.976593	1.01634	0.975677	0.937316	0.977856	0.990143	0.972468
								16.5138	0.933079	0.889262	0.928619	0.954241	0.949509	0.938362	0.92887	0.972805	0.956815	0.956537	0.963642	0.976707	0.952377	0.97276	0.886744	0.939977	0.959322	0.893889	0.925213	0.959575	0.957266	0.946811	0.963454	0.988951	0.944909	0.919582	0.910612	0.928011	0.952882	0.849102	0.912695	0.994196	0.917429	0.950927	0.963344	0.978922	0.952013	0.974376	0.980346	1.01431	0.957613
								16.605	0.946088	0.894591	0.907413	0.947741	0.959861	0.947006	0.933404	0.96978	0.970214	0.961421	0.960231	0.9485	0.975051	0.990007	0.932916	0.94958	0.936143	0.934424	0.947754	0.943139	0.954832	0.925148	0.968564	0.938909	0.915374	0.956377	0.908778	0.933468	0.92613	0.949137	0.929178	0.973604	0.934531	0.943023	0.955936	0.962821	0.937858	0.948196	0.957549	0.99183	0.948555
								16.6962	0.926209	0.900396	0.894297	0.917542	0.965659	0.938549	0.939601	0.960518	0.960538	0.944241	0.956922	0.958786	0.953089	0.952709	0.912011	0.951109	0.94825	0.935719	0.913952	0.952466	0.919103	0.92114	0.974109	0.98477	0.924005	0.925121	0.911406	0.953805	0.925895	0.930408	0.934067	0.935716	0.976334	0.9711	0.994761	0.97155	0.960759	0.930457	0.966112	0.970335	0.925303
								16.7875	0.941252	0.909864	0.916381	0.966067	0.962762	0.92245	0.921597	0.976833	0.940897	0.957228	0.971932	0.929658	0.956799	0.955137	0.95395	0.944751	0.946168	0.923802	0.955549	0.93049	0.927042	0.945037	0.978448	0.909336	0.95387	0.920889	0.916089	0.906037	0.962784	0.898878	0.966433	0.987474	0.933068	0.948741	0.958581	0.988686	0.978332	0.930655	0.966221	1.00738	0.977336
								16.8787	0.937886	0.925465	0.912531	0.935998	0.951595	0.946853	0.925825	0.965324	0.939907	0.961585	0.955997	0.949018	0.944404	0.985217	0.894083	0.940405	0.988144	0.937311	0.938563	0.973053	0.96149	0.939151	0.97657	0.923968	0.96709	0.942735	0.919879	0.938547	0.955561	0.894799	0.962418	0.994162	0.957097	0.930114	1.02972	0.917517	0.969927	0.906322	0.990977	0.993112	0.971255
								16.97	0.918895	0.891991	0.920189	0.966646	0.956862	0.947939	0.947122	0.976605	0.944477	0.958037	0.953754	0.951398	0.949036	0.973037	0.972164	0.940826	0.948322	0.924404	0.958249	0.941115	0.94792	0.933856	0.971049	0.950476	0.945355	0.920672	0.897546	0.945001	0.937897	0.92265	0.959916	0.973337	0.979699	0.992697	1.01299	0.991536	0.990824	0.944833	0.96245	1.01966	0.959395
								17.0612	0.954171	0.910053	0.912774	0.94451	0.930413	0.943545	0.939576	0.966816	0.97865	0.946512	0.980935	0.949226	0.954789	0.959266	0.933302	0.933294	0.94335	0.950597	0.923174	0.94603	0.958778	0.934453	0.97209	0.967421	0.906629	0.929605	0.907236	0.927293	0.943138	0.922334	0.93522	0.992846	0.947136	0.936237	0.973551	1.00372	0.958105	0.989015	0.992345	0.978588	0.956175
								17.1524	0.926543	0.891504	0.922938	0.967661	0.944067	0.932927	0.918717	0.980984	0.959534	0.972982	0.956458	0.964915	0.933782	0.987653	0.942755	0.962119	1.00523	0.899126	0.926792	0.943533	0.967788	0.946046	0.970882	0.955522	0.954029	0.922616	0.896387	0.922099	0.934748	0.895915	0.912506	0.965299	0.994213	0.939516	0.963156	1.0115	0.956665	0.961912	0.970699	0.987095	0.953105
								17.2437	0.923218	0.887874	0.920609	0.937264	0.95812	0.954525	0.948517	0.986545	0.951429	0.96287	0.963295	0.971318	0.948144	0.970516	0.886268	0.963465	0.936587	0.940041	0.931885	0.939267	0.946134	0.928021	0.956002	0.952879	0.952067	0.930008	0.915792	0.92328	0.965809	0.968264	0.902573	0.925176	0.903969	0.976334	0.985662	0.966032	1.00044	0.905333	0.994064	1.02527	0.939054
								17.3349	0.942863	0.896173	0.913501	0.952214	0.923028	0.960178	0.949916	0.961231	0.968561	0.96739	0.962486	0.951158	0.968967	0.962256	0.92187	0.931882	0.976998	0.928049	0.969274	0.95728	0.940001	0.925552	0.975479	0.975137	0.934445	0.920142	0.924276	0.924419	0.932538	0.905204	0.935318	0.928767	0.977388	0.967265	0.994208	0.962904	0.958617	0.972331	0.972279	0.998062	0.992291
								17.4261	0.934	0.897573	0.925689	0.944029	0.95264	0.9542	0.944643	0.969558	0.961271	0.951434	0.972863	0.955436	0.937966	0.981254	0.939814	0.951204	0.945724	0.959397	0.949785	0.932068	0.965584	0.938223	0.968352	0.969027	0.951437	0.940401	0.914174	0.917579	0.938788	0.961872	0.937853	0.971267	0.929052	0.953366	0.950091	0.974218	0.958979	0.956373	0.982545	1.00709	0.958977
								17.5174	0.932725	0.919727	0.910554	0.964007	0.962645	0.947339	0.947499	0.966302	0.964218	0.951127	0.967469	0.958631	0.937854	0.983878	0.945513	0.942744	0.970315	0.932907	0.970129	0.919273	0.949725	0.958515	0.953378	0.91975	0.905252	0.963182	0.924496	0.930977	0.927179	0.945774	0.922973	0.981711	0.905877	0.954332	0.910844	0.958936	0.975394	0.993433	0.991457	0.989077	0.960926
								17.6086	0.938909	0.894844	0.926233	0.950459	0.961972	0.957656	0.953489	0.953111	0.964918	0.954933	0.97196	0.948803	0.947574	0.983792	0.934173	0.92039	0.989775	0.910746	0.96879	0.958935	0.986168	0.944459	0.949101	0.947808	0.940678	0.938135	0.92928	0.918819	0.94655	0.908084	1.00294	0.947345	0.917394	0.912507	0.998356	0.925788	0.987466	0.96488	0.965901	0.987612	0.967943
								17.6999	0.914397	0.903922	0.930156	0.940258	0.954378	0.962639	0.929896	0.963508	0.978705	0.961542	0.973683	0.964978	0.963054	0.967582	0.91903	0.964257	0.93436	0.919621	0.918086	0.929094	0.988185	0.939401	0.963209	0.934366	0.95988	0.92332	0.902956	0.936644	0.942089	0.933222	0.952238	0.973967	0.980208	0.935652	0.967625	0.974432	0.970176	0.968968	0.961219	0.996526	0.965267
								17.7911	0.922415	0.903002	0.926558	0.953345	0.964083	0.951108	0.949909	0.968377	0.985727	0.939905	0.980073	0.957392	0.934165	0.95166	0.955805	0.980726	0.928863	0.926762	0.935939	0.949585	0.954667	0.948025	0.964304	0.938992	0.942741	0.904722	0.92098	0.927449	0.933159	0.971477	0.969471	0.934695	0.953089	0.952829	0.999418	0.983762	0.945159	0.971804	0.961969	1.03371	0.969867
								17.8823	0.933088	0.898593	0.933107	0.96169	0.953473	0.929268	0.934321	0.966207	0.951125	0.97371	0.948044	0.959867	0.932315	0.961167	0.962067	0.912467	0.93599	0.936783	0.91959	0.933307	0.925766	0.95046	0.961382	0.93469	0.938851	0.9134	0.903902	0.905458	0.933236	0.909133	0.942396	1.01113	0.974602	0.964392	0.978441	0.993468	0.980868	0.936195	0.951812	1.01126	0.976608
								17.9736	0.949846	0.895003	0.92102	0.955997	0.94827	0.941663	0.944224	0.981198	0.962253	0.94765	0.968039	0.9521	0.940649	0.97783	0.930485	0.924466	0.941341	0.946952	0.919199	0.94804	0.957597	0.941067	0.955508	0.952456	0.945678	0.927348	0.90755	0.919965	0.957115	0.892951	0.90636	0.960557	0.96165	0.974173	0.967706	0.991975	0.971898	0.986113	0.967248	1.0387	0.96336
								18.0648	0.904219	0.897927	0.925965	0.949257	0.943503	0.946356	0.942744	0.966404	0.966742	0.973057	0.989009	0.964478	0.926685	0.966916	0.938471	0.926518	0.983681	0.926003	0.967616	0.922324	0.93572	0.918874	0.968666	0.979024	0.977035	0.944731	0.925555	0.930121	0.956218	0.915775	0.920184	0.938354	0.945065	0.927626	0.979873	0.956842	0.974974	0.951757	0.953843	1.02686	0.980589
								18.156	0.922015	0.904464	0.930102	0.965794	0.952292	0.961883	0.930664	0.98146	0.941058	0.953113	0.967678	0.947464	0.961243	0.95167	0.92817	0.921725	0.955304	0.888957	0.907219	0.921544	0.958469	0.964184	0.962589	0.931673	0.981253	0.915109	0.936944	0.952305	0.961963	0.937783	0.924473	0.953115	0.974192	0.966094	0.974556	0.969242	0.961916	0.913114	0.969731	0.991313	0.963025
								18.2473	0.91223	0.909386	0.893464	0.95606	0.979494	0.932316	0.937343	0.980059	0.94238	0.958913	0.963307	0.952147	0.949272	0.96283	0.924136	0.92584	0.952261	0.919093	0.959938	0.959624	0.953981	0.942759	0.939369	0.950657	0.957241	0.936705	0.90367	0.920197	0.956101	0.897679	0.939424	0.984445	0.946528	0.956996	0.961039	1.00263	0.948208	0.96033	0.986025	1.02171	0.951307
								18.3385	0.923588	0.905256	0.899506	0.961382	0.94219	0.956976	0.921981	0.985661	0.966219	0.961431	0.991167	0.972702	0.944942	0.969614	0.911589	0.946165	0.937628	0.9575	0.955443	0.946026	0.907284	0.927975	0.974373	0.974271	0.934643	0.927025	0.913368	0.974051	0.92586	0.919204	0.952772	0.918289	0.946118	0.953083	0.973632	0.940062	0.953511	0.926897	0.971645	0.967549	0.979602
								18.4297	0.928497	0.884941	0.904463	0.950865	0.963405	0.949877	0.94121	0.96009	0.970228	0.966253	0.97596	0.967953	0.948912	0.972315	0.915111	0.946919	0.956054	0.918185	0.963581	0.953609	0.956206	0.92436	0.954796	0.94218	0.94086	0.918725	0.907228	0.983283	0.945776	0.953548	0.952551	0.944549	0.950261	0.971734	0.991613	0.974923	0.985015	0.91628	0.97383	0.992411	1.01799
								18.521	0.922049	0.917318	0.927612	0.949785	0.970016	0.97723	0.92883	0.95748	0.966566	0.954471	0.9582	0.947368	0.941685	0.939649	0.95329	0.94906	0.946466	0.908767	0.938213	0.953958	0.931942	0.940781	0.966043	0.952748	0.947106	0.928293	0.893405	0.940835	0.939485	0.896081	0.931746	0.920201	0.948055	0.954073	0.944064	0.947157	0.972319	0.967254	0.950618	1.04519	0.970528
								18.6122	0.903444	0.890822	0.917589	0.939917	0.928715	0.958535	0.940069	0.984154	0.967678	0.957264	0.957617	0.959534	0.943042	0.969582	0.894248	0.933805	0.963181	0.903835	0.940728	0.915802	0.958638	0.950754	0.971378	0.926065	0.948383	0.912991	0.884906	0.941191	0.935563	0.895282	0.905767	1.02203	0.96556	0.976993	0.966675	0.960455	0.97266	0.992576	0.967881	0.997146	0.969725
								18.7035	0.9283	0.920166	0.916095	0.957169	0.956899	0.955489	0.937283	0.953983	0.956805	0.963627	0.987114	0.944202	0.954287	0.978776	0.936077	0.949236	0.957088	0.915373	0.914211	0.959449	0.949304	0.937482	0.957923	0.942361	0.944025	0.916618	0.906476	0.923838	0.960996	0.876554	0.994824	0.975906	0.946698	0.973641	0.919649	0.943487	0.959294	0.913048	0.961576	0.971767	0.980631
								18.7947	0.942387	0.905837	0.93425	0.948462	0.955182	0.937106	0.918932	0.950477	0.966041	0.942734	0.952746	0.966194	0.945022	0.969577	0.976403	0.959633	0.940526	0.931925	0.938809	0.945151	0.946343	0.953898	0.940843	0.949981	0.963342	0.932376	0.913493	0.979523	0.940224	0.928261	0.952583	0.997623	0.898603	0.952019	0.96374	0.963854	0.983319	0.993499	0.987474	1.00093	0.986168
								18.8859	0.931719	0.920349	0.917934	0.938738	0.976562	0.950063	0.935013	0.967971	0.954407	0.966421	0.973216	0.947467	0.95063	0.98155	0.932446	0.957098	0.963996	0.955454	0.933075	0.978236	0.953306	0.954626	0.929977	0.958506	0.945784	0.933711	0.907656	0.922043	0.965381	0.963237	0.913757	0.978147	0.946931	0.980554	1.00222	0.951538	0.949733	0.994488	0.945477	1.01695	1.02477
								18.9772	0.918834	0.883023	0.909529	0.949712	0.96549	0.953404	0.938009	0.975909	0.967507	0.959594	0.971316	0.955397	0.940668	0.990951	0.96596	0.977227	0.930203	0.899208	0.958906	0.921143	0.949928	0.950581	0.957926	0.930495	0.936365	0.938204	0.90268	0.94374	0.94927	0.913694	0.942305	0.951895	0.957331	1.01907	0.980878	0.970652	0.961154	0.973386	0.968966	1.01911	1.0071
								19.0684	0.921428	0.89802	0.90462	0.947503	0.948712	0.952356	0.923266	0.986789	0.966646	0.966086	0.962036	0.958198	0.965548	0.958856	0.925786	0.940208	0.919727	0.938977	0.93343	0.97074	0.944399	0.9395	0.951933	0.980481	0.935392	0.937163	0.888115	0.946621	0.950859	0.918971	0.909436	0.985891	0.9693	0.960274	0.978339	1.00149	0.977254	0.969628	0.987474	0.992929	0.969106
								19.1596	0.915986	0.920251	0.932766	0.945665	0.911694	0.954008	0.92268	0.982822	0.953204	0.985567	0.972673	0.958354	0.935876	0.953041	0.931836	0.923965	0.949436	0.942548	0.929079	0.910749	0.956114	0.941825	0.967274	0.959569	0.945893	0.919107	0.90605	0.928393	0.941702	0.910481	0.888847	0.977955	0.914778	0.944116	0.946603	0.978541	0.969053	0.96	0.966825	1.02132	0.980799
								19.2509	0.9485	0.908122	0.899052	0.947002	0.973887	0.937885	0.936995	0.980078	0.978738	0.967729	0.969073	0.959097	0.945114	0.993138	0.940296	0.984887	0.95122	0.883795	0.923215	0.956842	0.936457	0.964737	0.99706	0.957111	0.951758	0.92587	0.925338	0.924215	0.971244	0.897047	0.935377	1.01643	0.941905	0.985482	0.979446	0.992706	0.963434	0.921885	0.982516	0.976097	0.975203
								19.3421	0.925355	0.90635	0.912956	0.957248	0.965957	0.958295	0.958211	0.973197	0.960244	0.953327	0.985084	0.96067	0.917349	0.982513	0.91664	0.962064	0.986659	0.903761	0.963842	0.937845	0.982243	0.95733	0.944905	0.955861	0.957343	0.911038	0.936758	0.913488	0.935135	0.9233	0.908556	0.962893	0.89972	0.942691	0.941631	0.963692	0.954103	0.949713	0.983827	0.97998	0.993144
								19.4333	0.931915	0.901821	0.930804	0.960145	0.952432	0.945622	0.932149	0.947106	0.955285	0.954092	0.979248	0.956595	0.9671	0.965939	0.967305	0.935185	0.947507	0.933137	0.944782	0.976103	0.930591	0.955045	0.975048	0.956451	0.967299	0.910076	0.920619	0.916222	0.960803	0.880632	0.94381	0.978086	0.97304	0.958166	0.968712	0.965269	0.95909	0.960528	0.978373	0.994727	0.96244
								19.5246	0.90552	0.903208	0.917811	0.957687	0.942816	0.945702	0.946843	0.971485	0.963182	0.953801	0.957471	0.957074	0.941541	0.947618	0.92312	0.904152	0.946466	0.949154	0.948383	0.936844	0.929763	0.947541	0.97391	0.963667	0.920638	0.911287	0.908824	0.937715	0.976368	0.909199	0.890854	0.963887	0.963686	0.966655	0.980426	1.01577	0.950153	0.99673	1.01033	1.00246	0.991463
								19.6158	0.924301	0.913104	0.92243	0.954429	0.972606	0.949051	0.931652	0.982928	0.962906	0.966435	0.977565	0.951549	0.955209	0.967255	0.892452	0.958181	0.943794	0.909303	0.918361	0.940277	0.959362	0.95331	0.967087	0.984437	0.933595	0.915037	0.914215	0.943852	0.966665	0.956112	0.89339	0.951593	1.02116	0.944701	0.967574	0.960403	0.964676	0.991521	0.983237	1.01281	0.967023
								19.707	0.908978	0.913718	0.92558	0.94882	0.967828	0.958305	0.947099	0.975064	0.955541	0.965719	0.967242	0.964297	0.961216	0.975343	0.932728	0.945403	0.946765	0.898293	0.937696	0.958331	0.941731	0.947549	0.940342	0.934951	0.938046	0.925827	0.925287	0.941168	0.952606	0.909682	0.941679	1.02622	0.975146	0.944472	1.02343	1.01144	0.974014	0.962308	0.981781	1.00892	0.963786
								19.7983	0.947547	0.885805	0.912531	0.96077	0.967415	0.944196	0.927784	0.973497	0.975804	0.95035	0.95927	0.966858	0.9239	0.971443	0.932211	0.978497	0.974028	0.924784	0.929513	0.965948	0.950957	0.938578	0.969418	0.933127	0.927451	0.906632	0.911772	0.945814	0.953462	0.970678	0.932059	0.968697	0.970558	0.941296	0.94319	1.01617	0.987295	0.943185	0.964881	1.02348	0.965584
								19.8895	0.946323	0.896917	0.923917	0.944936	0.957097	0.942253	0.950023	0.955037	0.948563	0.958129	0.9772	0.947908	0.945382	0.957772	0.968515	0.967702	0.955086	0.948774	0.92994	0.930063	0.946875	0.946206	0.959556	0.962872	0.942753	0.908197	0.910216	0.9392	0.95688	0.897996	0.946535	0.92432	0.923926	0.941194	0.934116	0.981857	0.961942	0.977607	0.98612	0.986363	0.991856
								19.9808	0.91676	0.915804	0.928948	0.95154	0.955659	0.93029	0.93746	0.970501	0.931373	0.959188	0.974304	0.985886	0.949028	0.994396	0.946005	0.981718	0.955457	0.91059	0.955393	0.943352	0.926174	0.949076	0.943314	0.95829	0.951687	0.923802	0.927752	0.968898	0.951756	0.962188	0.998109	0.991955	0.935174	0.994805	0.994655	0.981507	0.962705	0.9387	0.973415	1.00199	0.937615
								20.072	0.916264	0.889323	0.906703	0.951634	0.963627	0.935768	0.942642	0.976699	0.967862	0.959406	0.967752	0.965068	0.969927	0.995973	0.939247	0.974193	0.957459	0.926078	0.947688	0.953754	0.94908	0.949456	0.956355	0.957767	0.952703	0.937609	0.893016	0.941743	0.940728	0.901125	0.925352	0.949853	0.91043	0.974656	0.953554	0.93068	0.961068	0.921819	0.981133	1.00121	0.984395
								20.1632	0.937264	0.907847	0.909153	0.938903	0.935652	0.959275	0.951345	0.957608	0.949102	0.96197	0.963227	0.975323	0.94724	1.00797	0.975312	0.909192	0.968088	0.886986	0.907687	0.948309	0.955891	0.954234	0.97938	0.89332	0.928745	0.91577	0.915697	0.935177	0.937117	0.852864	0.883581	0.991496	1.01838	0.971812	0.929302	0.992001	0.966345	0.981234	0.968223	0.990032	0.977152
								20.2545	0.905043	0.87611	0.911554	0.943855	0.952103	0.95207	0.954557	0.965082	0.958569	0.969401	0.985588	0.969106	0.948957	0.954464	0.959034	0.937589	0.961179	0.921823	0.939956	0.943983	0.947494	0.958875	0.953665	0.929851	0.92996	0.918826	0.905233	0.944041	0.972411	0.924099	0.951769	0.9398	0.939352	0.962689	0.988785	1.00274	0.985632	0.985124	0.985501	0.98801	0.952787
								20.3457	0.935056	0.930367	0.920836	0.940742	0.951345	0.957887	0.972705	0.978325	0.956325	0.970042	0.975887	0.972407	0.956409	0.942253	0.961492	0.947139	0.973955	0.963496	0.96536	0.943948	0.942127	0.92983	0.960706	0.967888	0.908835	0.897681	0.896641	0.922177	0.980373	0.926013	0.940552	0.94814	0.979395	0.992088	0.902699	0.968371	0.984364	0.982091	0.966942	1.03015	0.943955
								20.4369	0.965486	0.905401	0.917803	0.956474	0.958357	0.954997	0.948789	0.963637	0.945749	0.96236	0.972951	0.939873	0.952691	0.986504	0.982411	0.995846	0.938072	0.925698	0.934032	0.929035	0.949031	0.944759	0.996219	0.952891	0.921382	0.92686	0.920971	0.944252	0.941502	0.909599	0.972293	1.01067	0.981877	0.949502	0.942424	0.983245	0.995306	0.978332	0.986695	1.01277	0.997677
								20.5282	0.920426	0.888974	0.913171	0.945732	0.970992	0.952878	0.926783	0.960706	0.979988	0.954691	0.975265	0.955826	0.953426	0.957233	0.930521	0.960922	0.95189	0.936247	0.945687	0.941585	0.964363	0.953015	0.976768	0.960481	0.970067	0.913977	0.905009	0.967284	0.950472	0.913927	0.958097	0.943096	0.925383	0.969017	0.953478	0.947596	0.961745	0.938568	0.982261	0.983172	0.964706
								20.6194	0.948013	0.901513	0.916693	0.967925	0.965074	0.949772	0.924932	0.950182	0.98163	0.953427	0.972761	0.956725	0.950545	0.949277	0.984757	0.954278	0.950405	0.911802	0.930703	0.949944	0.955178	0.934858	0.95444	0.964181	0.914931	0.95702	0.926291	0.927798	0.951756	0.947938	0.98188	0.937168	0.906591	0.944448	0.977913	0.990043	0.985462	0.96732	0.969796	1.02857	0.974793
								20.7107	0.928694	0.884965	0.919779	0.961367	0.947896	0.926114	0.941329	0.962773	0.975262	0.965836	0.980459	0.954185	0.935136	0.979595	0.920673	0.916345	0.956425	0.917806	0.955987	0.94279	0.937068	0.932957	0.946518	0.94464	0.92891	0.917084	0.916747	0.941413	0.974856	0.891603	0.966655	0.980388	0.990742	0.920435	0.965406	0.990993	0.953537	0.929798	0.999219	1.01769	0.90988
								20.8019	0.910213	0.902129	0.902029	0.957049	0.942997	0.957689	0.929905	0.973055	0.974087	0.966232	0.958926	0.943369	0.959096	0.98464	0.982045	0.907644	0.956643	0.949682	0.945258	0.955281	0.939512	0.941395	0.992559	0.940882	0.961305	0.934745	0.928298	0.938591	0.936689	0.877353	0.977559	0.940924	0.960632	0.946453	0.939169	0.968235	0.984193	0.927688	0.988923	0.987907	0.981643
								20.8931	0.918118	0.910841	0.919036	0.94979	0.96493	0.942984	0.939351	0.981182	0.946117	0.963221	0.963473	0.977728	0.950201	0.967648	0.926561	0.953008	0.965336	0.935339	0.954048	0.967847	0.948326	0.936657	0.94846	0.96168	0.947252	0.904063	0.914582	0.91873	0.946122	0.902158	0.953835	0.916049	0.952778	0.971022	0.949827	0.933019	0.96231	0.940151	0.974041	0.990469	0.97174
								20.9844	0.922685	0.902053	0.927569	0.962838	0.947762	0.946777	0.929648	0.95322	0.952588	0.948159	0.959427	0.972483	0.927921	0.988906	0.881018	0.96364	0.954714	0.924865	0.939968	0.967438	0.960054	0.957062	0.945405	0.962573	0.948912	0.93645	0.890434	0.933388	0.960568	0.932572	0.948073	0.948105	0.929158	0.973237	0.976064	0.938323	0.98721	0.975167	0.999488	1.04335	0.98074
								21.0756	0.923367	0.912594	0.927597	0.972032	0.945569	0.934309	0.931728	0.973016	0.96976	0.96912	0.963302	0.962953	0.94367	0.983804	0.965349	0.979282	0.957015	0.928882	0.960761	0.959592	0.95447	0.949403	0.931263	0.963437	0.932325	0.934906	0.940187	0.939859	0.927918	0.960274	0.963455	0.92175	0.956482	0.961699	0.952975	0.996757	0.990765	0.95334	0.957855	0.981118	0.960123
								21.1668	0.921175	0.90043	0.90485	0.952758	0.933301	0.976722	0.945848	0.958948	0.966987	0.964612	0.957208	0.97536	0.956942	0.997378	0.934013	0.963449	0.957386	0.926078	0.970306	0.933524	0.962047	0.945619	0.942008	0.944907	0.926518	0.924104	0.918619	0.921945	0.960955	0.904638	0.882486	0.990208	0.962463	0.957786	0.96895	0.995483	1.00766	1.0024	0.979123	1.0189	0.962465
								21.2581	0.951026	0.909891	0.911778	0.946693	0.941115	0.957517	0.954912	0.981202	0.980689	0.958244	0.985963	0.966636	0.952932	0.983026	0.943965	0.915072	0.972099	0.929872	0.9417	0.939525	0.936843	0.948683	0.935724	0.941783	0.953314	0.919612	0.915271	0.947123	0.97835	0.937866	0.930645	0.985068	1.01372	0.979486	1.02652	0.964319	1.00165	0.939162	0.970866	1.00554	0.985625
								21.3493	0.937683	0.915247	0.940556	0.963089	0.964433	0.950024	0.935048	0.974577	0.960413	0.971404	0.967631	0.958883	0.955882	0.955397	0.923164	0.966175	0.951744	0.930779	0.936386	0.965714	0.949909	0.948809	0.940623	0.932976	0.963763	0.933249	0.915322	0.963927	0.928457	0.953382	0.948256	0.970603	0.915429	0.943609	0.985585	0.947486	0.951224	0.947273	0.973291	1.02245	0.948371
								21.4405	0.93361	0.910024	0.907428	0.960989	0.964985	0.936409	0.94748	0.985171	0.970012	0.974036	0.968254	0.950191	0.968405	0.980649	0.928301	0.930762	0.957386	0.957656	0.974	0.944304	0.923168	0.931661	0.981037	0.956728	0.959545	0.930385	0.915364	0.949615	0.946826	0.899444	0.975799	0.935318	0.898497	0.94053	0.920975	1.01794	0.967416	0.981102	0.987431	0.968536	0.992684
								21.5318	0.913892	0.900069	0.926736	0.95033	0.966102	0.930185	0.937727	0.99178	0.963626	0.968102	0.987149	0.956353	0.953142	0.960569	0.918252	0.962245	0.972099	0.922128	0.919681	0.970415	0.943047	0.944852	0.977017	0.927526	0.952495	0.949997	0.911959	0.950889	0.958745	0.927928	0.866628	0.930939	0.98544	0.980857	0.984473	0.970245	0.961009	0.9691	0.98746	1.02762	0.938811
								21.623	0.923699	0.910736	0.926927	0.962353	0.937631	0.929033	0.94463	0.983086	0.994987	0.974091	0.981575	0.96769	0.952239	0.980692	0.951213	0.935422	0.938815	0.937162	0.959791	0.957707	0.950562	0.92749	0.962605	0.988129	0.960276	0.92101	0.924088	0.938595	0.947406	0.892402	0.881423	0.926389	0.962569	0.934993	0.930678	0.984712	0.955259	1.00616	0.993991	1.00991	0.977821
								21.7142	0.94318	0.918743	0.921379	0.948399	0.928499	0.947531	0.95835	0.965384	0.98033	0.965184	0.958582	0.95195	0.954694	0.99013	0.976169	0.934222	0.968233	0.926383	0.952251	0.9524	0.941977	0.946038	0.985098	0.985875	0.988234	0.905551	0.944308	0.946189	0.925936	0.938665	0.943869	0.992517	0.943877	0.957786	0.962735	1.00109	0.946966	0.948196	0.976546	0.995571	0.963962
								21.8055	0.943515	0.912765	0.923312	0.979452	0.953914	0.923114	0.919319	0.958521	0.975959	0.969107	0.959379	0.964906	0.972818	0.963144	0.935913	0.93169	0.979226	0.937765	0.961427	0.976603	0.927503	0.954908	0.973415	0.959179	0.954754	0.937717	0.88752	0.963378	0.957344	0.94907	0.903355	0.988988	0.931399	0.917689	0.986296	0.979601	0.971984	0.92571	0.96483	1.00107	0.977578
								21.8967	0.931693	0.930545	0.946596	0.969783	0.951657	0.935069	0.940147	0.980586	0.955244	0.96856	0.973099	0.973034	0.971238	0.977326	0.908976	0.968273	0.949145	0.929641	0.958456	0.965862	0.974741	0.958563	0.977426	0.940238	0.97434	0.91338	0.915516	0.937939	0.961963	0.872542	0.926636	0.987542	0.981226	0.974427	0.959241	0.957657	0.979909	0.996203	1.01339	1.02171	0.958157
								21.988	0.93161	0.889504	0.934075	0.946211	0.959381	0.975655	0.941512	0.983684	0.98163	0.956741	0.988649	0.956958	0.973969	0.961443	0.923129	0.945018	0.943569	0.916206	0.928408	0.960476	0.95245	0.931535	0.954956	0.968296	0.936357	0.936699	0.914131	0.932341	0.970083	0.88864	0.96891	0.981279	0.996016	0.96345	0.930125	0.955428	0.95957	0.976486	0.982501	0.998722	0.960725
								22.0792	0.921016	0.908783	0.922599	0.944008	0.979429	0.976362	0.943641	0.972829	0.986874	0.959552	0.973597	0.975327	0.945719	0.961712	0.915961	0.953891	0.940373	0.932453	0.970399	0.933554	0.950298	0.952058	0.96901	0.921971	0.954858	0.906506	0.937313	0.953384	0.948573	0.9088	1.00927	0.936538	1.00876	0.987999	0.954641	0.97721	0.993334	1.0053	0.96483	1.00994	0.981794
								22.1704	0.942889	0.916514	0.94609	0.969645	0.956208	0.961749	0.947244	0.973265	0.972306	0.983086	0.962189	0.976815	0.960672	0.974049	0.956116	0.976824	0.961921	0.940123	0.947393	0.976789	0.943111	0.944565	0.954824	0.963783	0.926848	0.910379	0.921443	0.940324	0.940066	0.929859	0.958788	1.00533	0.997374	0.986497	0.917034	1.01555	0.996968	0.936195	0.982137	0.994616	0.954176
								22.2617	0.923728	0.922101	0.934221	0.982703	0.948908	0.967292	0.949459	0.986156	0.965473	0.951425	0.970594	0.957742	0.953234	0.981405	0.977584	0.934802	0.95063	0.909526	0.953336	0.941793	0.969062	0.946752	0.974778	0.956931	0.929396	0.914827	0.892905	0.958831	0.935721	0.964269	0.932906	0.958583	0.938744	0.956132	0.951493	0.992816	0.979738	0.974376	0.97043	1.00782	0.962163
								22.3529	0.952218	0.911914	0.916361	0.951853	0.95119	0.948818	0.955867	0.979865	0.980259	0.969384	0.959947	0.95788	0.937819	0.984259	0.929083	0.953128	0.953229	0.950522	0.951403	0.947125	0.951822	0.952547	0.977716	0.935131	0.960771	0.906844	0.932105	0.960853	0.966079	0.885593	0.997581	0.949585	0.946288	0.885495	0.953742	0.998444	0.938647	0.922808	1.00578	1.01984	0.957672
								22.4441	0.923821	0.910897	0.939678	0.952113	0.959428	0.937406	0.94703	0.962884	0.952584	0.964773	0.989603	0.952864	0.978604	0.96212	0.926809	0.930209	0.958798	0.941484	0.959347	0.943991	0.953122	0.970565	0.970136	0.979798	0.946316	0.925641	0.916016	0.938943	0.949892	0.883596	0.952485	0.98428	0.969568	0.940608	1.00397	1.02069	0.995588	0.949251	0.990205	1.02219	0.972343
								22.5354	0.915077	0.890487	0.942512	0.932747	0.95558	0.950147	0.935601	1.00008	0.951514	0.963339	0.978341	0.977698	0.949164	0.945708	0.936735	0.967016	0.961921	0.90391	0.939173	0.964869	0.958568	0.945739	0.94772	0.98428	0.9524	0.92076	0.911867	0.933401	0.963365	0.912013	0.883711	0.952121	0.950742	0.923279	0.964426	0.969592	0.985324	0.944965	0.9779	1.05047	0.967567
								22.6266	0.949996	0.890629	0.930269	0.964353	0.969113	0.919845	0.931018	0.982591	0.947417	0.96395	0.975799	0.957643	0.961307	0.992557	0.913653	0.950029	0.960211	0.936098	0.95791	0.93386	0.941056	0.932801	0.959892	0.958647	0.970453	0.924561	0.921572	0.971116	0.95117	0.985877	0.944997	0.945926	0.960498	0.958728	1.02063	0.97876	0.986086	0.993301	0.97766	1.00269	0.984127
								22.7178	0.919529	0.920234	0.91655	0.967877	0.956211	0.961168	0.962517	0.979117	0.949821	0.97555	0.986146	0.971138	0.953036	0.997666	0.976927	0.962159	0.964448	0.932222	0.927161	0.919158	1.00045	0.960595	0.960601	0.972772	0.965285	0.923462	0.92091	0.968795	0.95579	0.888074	0.954682	0.93453	0.981771	0.962182	0.963446	0.927855	0.960529	0.926699	0.988217	1.0069	0.984838

## Sheet: Figure 5a
		TM motion amplitude data
	Frequency (Hz)
	150	34.0856	32.9558	6.65222	27.4377	14.5012	10.7765	29.8739	15.6295	27.7549	24.0348	25.6052	20.1271	29.9113	41.4069	21.4805	15.3379	36.3491	59.012	34.7563	32.3096	32.8641
	160	44.3105	42.5093	22.9502	44.5863	31.9171	23.2695	38.8665	27.9607	40.6302	37.5345	34.6519	37.749	41.2395	53.8401	32.1071	26.8174	64.4122	91.3521	54.1018	50.1763	54.6618
	170	54.5354	52.0627	39.2482	61.7349	49.333	35.7626	47.859	40.2919	53.5055	51.0341	43.6985	55.371	52.5676	66.2733	42.7337	38.2968	92.4753	123.692	73.4474	68.043	76.4595
	180	64.7602	61.6162	55.5462	78.8835	66.7489	48.2556	56.8515	52.6232	66.3808	64.5337	52.7452	72.993	63.8958	78.7066	53.3603	49.7763	120.538	156.032	92.7929	85.9097	98.2572
	190	74.9851	71.1696	71.8442	96.032	84.1649	60.7487	65.844	64.9544	79.2561	78.0333	61.7918	90.6149	75.2239	91.1398	63.987	61.2558	148.602	188.373	112.138	103.776	120.055
	200	85.21	80.7231	88.1421	113.181	101.581	73.2417	74.8366	77.2856	92.1314	91.533	70.8384	108.237	86.5521	103.573	74.6136	72.7352	176.665	220.713	131.484	121.643	141.853
	210	100.314	79.9314	89.8015	119.828	106.682	78.6779	75.9458	94.305	115.299	114.667	90.8118	116.625	86.0349	110.666	77.9743	71.0176	171.771	204.042	127.324	108.966	131.682
	220	115.419	79.1398	91.4609	126.476	111.784	84.114	77.055	111.324	138.467	137.8	110.785	125.014	85.5177	117.759	81.335	69.3001	166.876	187.371	123.163	96.2887	121.511
	230	130.523	78.3481	93.1202	133.123	116.885	89.5502	78.1643	128.344	161.634	160.934	130.758	133.402	85.0005	124.853	84.6956	67.5825	161.982	170.699	119.003	83.6114	111.341
	240	107.17	68.0261	73.3782	121.284	115.547	86.707	66.9257	121.588	144.906	144.743	120.589	129.418	76.4069	89.1412	74.1326	67.5224	147.941	159.359	106.698	81.8644	106.627
	250	83.8163	57.7041	53.6362	109.445	114.21	83.8637	55.6871	114.832	128.177	128.552	110.419	125.433	67.8134	53.4297	63.5696	67.4622	133.899	148.019	94.394	80.1173	101.913
	260	72.3281	56.6291	42.6833	104.64	128.439	66.1071	65.5447	100.716	119.016	122.062	101.011	133.813	61.3289	66.6906	75.6168	73.6212	129.836	150.028	89.1493	74.4247	93.2809
	270	62.1581	56.5815	32.7071	100.617	144.397	46.6935	77.7464	85.7819	110.696	116.65	91.6883	143.566	55.0788	85.3929	90.1762	80.4713	126.881	153.521	84.6891	68.2937	84.2132
	280	69.1964	53.2567	42.0627	96.5639	113.488	50.162	67.0723	87.1357	104.631	110.236	87.2864	135.262	61.1694	87.0423	78.3545	73.5253	121.055	143.533	83.165	62.8733	78.1953
	290	76.2347	49.9319	51.4183	92.5106	82.5791	53.6305	56.3982	88.4895	98.5653	103.822	82.8844	126.958	67.2599	88.6916	66.5329	66.5794	115.228	133.544	81.6409	57.4528	72.1773
	300	83.2729	46.607	60.7739	88.4573	51.67	57.099	45.7241	89.8433	92.5	97.4089	78.4825	118.654	73.3504	90.341	54.7112	59.6334	109.402	123.556	80.1168	52.0324	66.1593
	310	77.3381	42.2765	51.1226	80.3958	51.2268	52.8956	38.7302	83.6809	86.4897	88.7478	71.1348	105.396	66.7538	81.6556	51.4643	57.731	97.8843	112.17	77.1033	48.1081	63.877
	320	71.4032	37.9459	41.4712	72.3343	50.7836	48.6921	31.7364	77.5185	80.4794	80.0867	63.7872	92.138	60.1572	72.9702	48.2175	55.8286	86.3668	100.783	74.0897	44.1838	61.5947
	330	65.4684	33.6154	31.8199	64.2728	50.3403	44.4887	24.7425	71.3561	74.469	71.4257	56.4395	78.8798	53.5605	64.2848	44.9706	53.9262	74.8493	89.3968	71.0761	40.2595	59.3125
	340	59.5335	29.2848	22.1686	56.2114	49.8971	40.2852	17.7487	65.1937	68.4587	62.7646	49.0919	65.6216	46.9639	55.5994	41.7237	52.0238	63.3318	78.0103	68.0625	36.3353	57.0302
	350	53.5987	24.9543	12.5172	48.1499	49.4539	36.0818	10.7548	59.0313	62.4484	54.1035	41.7442	52.3634	40.3673	46.914	38.4769	50.1213	51.8143	66.6238	65.0489	32.411	54.7479
	360	49.5229	24.1632	11.8661	43.5942	43.6546	31.5896	12.9747	53.9962	57.5041	50.8201	39.5706	49.6574	40.1409	41.187	38.7861	45.1832	45.174	62.8137	59.3128	31.0883	50.4905
	370	45.4471	23.372	11.2149	39.0386	37.8553	27.0975	15.1946	48.961	52.5598	47.5367	37.3969	46.9514	39.9145	35.4601	39.0952	40.245	38.5338	59.0035	53.5767	29.7657	46.2331
	380	41.3714	22.5809	10.5638	34.483	32.056	22.6053	17.4145	43.9259	47.6156	44.2533	35.2233	44.2454	39.6882	29.7331	39.4044	35.3068	31.8935	55.1934	47.8406	28.443	41.9757
	390	37.2956	21.7898	9.91262	29.9273	26.2567	18.1131	19.6343	38.8908	42.6713	40.9699	33.0496	41.5393	39.4618	24.0061	39.7136	30.3686	25.2532	51.3833	42.1044	27.1203	37.7184
	400	33.2198	20.9986	9.26147	25.3717	20.4574	13.621	21.8542	33.8556	37.7271	37.6865	30.876	38.8333	39.2354	18.2791	40.0228	25.4305	18.613	47.5731	36.3683	25.7976	33.461
	410	40.4512	23.3736	13.7929	27.6394	23.5729	16.0606	22.1937	35.7864	39.4584	37.9336	32.8816	41.5369	43.2934	23.6793	42.6248	27.9602	19.6218	50.7156	34.5363	30.7016	39.2155
	420	47.6827	25.7486	18.3244	29.907	26.6884	18.5002	22.5332	37.7172	41.1898	38.1806	34.8872	44.2405	47.3514	29.0795	45.2268	30.4898	20.6307	53.8581	32.7043	35.6056	44.97
	430	54.9141	28.1236	22.8558	32.1747	29.8039	20.9399	22.8727	39.6479	42.9211	38.4277	36.8928	46.9441	51.4094	34.4797	47.8289	33.0195	21.6395	57.0006	30.8722	40.5095	50.7245
	440	62.1456	30.4986	27.3873	34.4424	32.9195	23.3795	23.2122	41.5787	44.6525	38.6747	38.8984	49.6477	55.4674	39.8798	50.4309	35.5492	22.6484	60.143	29.0402	45.4135	56.4791
	450	69.377	32.8736	31.9187	36.71	36.035	25.8191	23.5517	43.5095	46.3838	38.9218	40.904	52.3513	59.5254	45.28	53.0329	38.0789	23.6572	63.2855	27.2082	50.3175	62.2336
	460	59.1976	31.9155	27.2996	31.5255	32.8805	23.3625	24.1079	38.625	43.7281	36.5079	36.1803	52.8707	56.0841	46.4265	45.9265	38.1875	23.8153	57.4632	28.6756	43.9003	56.0328
	470	49.0181	30.9574	22.6805	26.341	29.7261	20.9059	24.6641	33.7406	41.0725	34.094	31.4566	53.3901	52.6429	47.5729	38.82	38.2962	23.9733	51.6409	30.1429	37.4831	49.8321
	480	38.8386	29.9994	18.0614	21.1565	26.5717	18.4493	25.2203	28.8561	38.4168	31.6801	26.7329	53.9095	49.2017	48.7194	31.7136	38.4048	24.1314	45.8187	31.6103	31.0658	43.6313
	490	28.6591	29.0413	13.4422	15.972	23.4172	15.9926	25.7765	23.9717	35.7611	29.2662	22.0092	54.4289	45.7605	49.8658	24.6072	38.5134	24.2894	39.9964	33.0777	24.6486	37.4306
	500	18.4796	28.0832	8.82311	10.7875	20.2628	13.536	26.3328	19.0873	33.1055	26.8523	17.2855	54.9483	42.3192	51.0122	17.5007	38.622	24.4475	34.1741	34.5451	18.2314	31.2298
		Stereocilia motion amplitudes
	Frequency (Hz)
	150	27.028	26.0155	24.3504	33.8474	27.239	26.9335	23.1006	22.7579	34.9049	38.3711	49.5614	44.7649	41.5673	45.7074	33.5826	41.3214	60.855	82.5962	57.6101	34.9602	44.2593
	160	41.7548	44.8226	43.6384	63.895	57.4708	57.1949	37.2152	40.3129	61.0674	56.9923	63.8639	74.855	57.2328	73.3199	51.3915	60.0806	108.06	125.521	93.7332	64.5726	85.8693
	170	56.4815	63.6297	62.9264	93.9425	87.7026	87.4564	51.3299	57.8678	87.23	75.6135	78.1664	104.945	72.8983	100.932	69.2005	78.8399	155.266	168.447	129.856	94.185	127.479
	180	71.2083	82.4368	82.2144	123.99	117.934	117.718	65.4445	75.4228	113.392	94.2347	92.4689	135.035	88.5639	128.545	87.0095	97.5992	202.471	211.372	165.979	123.797	169.089
	190	85.935	101.244	101.502	154.038	148.166	147.979	79.5591	92.9778	139.555	112.856	106.771	165.125	104.229	156.157	104.818	116.358	249.676	254.297	202.102	153.41	210.699
	200	100.662	120.051	120.79	184.085	178.398	178.241	93.6737	110.533	165.718	131.477	121.074	195.215	119.895	183.77	122.627	135.118	296.882	297.222	238.226	183.022	252.309
	210	119.698	112.078	112.571	181.734	188.226	185.72	96.6359	141.717	198.39	169.922	143.386	225.255	122.941	175.019	115.383	133.207	291.772	278.809	221.84	170.577	229.139
	220	138.735	104.105	104.351	179.383	198.054	193.198	99.5982	172.901	231.062	208.366	165.699	255.295	125.988	166.268	108.139	131.296	286.663	260.396	205.454	158.131	205.969
	230	157.771	96.132	96.132	177.032	207.882	200.677	102.56	204.086	263.735	246.811	188.012	285.335	129.034	157.517	100.895	129.385	281.554	241.983	189.068	145.685	182.8
	240	143.811	92.3061	92.9378	165.286	185.364	182.21	96.9931	181.926	236.155	225.841	183.861	240.007	126.379	155.024	98.1138	122.455	255.175	234.083	178.502	155.465	180.32
	250	129.852	88.4802	89.7437	153.539	162.845	163.743	91.4258	159.766	208.576	204.87	179.709	194.678	123.723	152.53	95.3326	115.525	228.796	226.183	167.937	165.244	177.841
	260	137.008	85.8293	86.9795	160.153	160.24	160.377	91.8816	154.577	200.643	193.999	167.679	191.181	114.64	140.564	103.525	120.484	226.741	228.068	165.938	143.14	161.631
	270	146.511	83.3088	84.263	168.807	159.847	158.688	93.0068	151.274	194.894	184.25	154.773	192.333	104.844	127.545	112.937	126.763	227.388	231.042	164.892	117.494	143.895
	280	138.061	78.9457	79.3625	161.728	154.035	152.752	88.3564	150.696	185.934	174.618	147.596	179.271	103.835	125.006	109.61	107.959	205.54	211.381	148.812	104.864	131.439
	290	129.61	74.5826	74.462	154.65	148.222	146.815	83.7061	150.119	176.973	164.985	140.418	166.209	102.826	122.467	106.284	89.1549	183.692	191.72	132.733	92.234	118.983
	300	121.159	70.2194	69.5614	147.571	142.41	140.878	79.0557	149.541	168.013	155.353	133.24	153.147	101.817	119.928	102.957	70.3509	161.843	172.059	116.654	79.604	106.527
	310	110.294	62.4268	61.9179	133.56	131.733	130.175	71.1635	136.996	153.196	144.343	124.268	142.325	100.298	112.657	90.2693	68.9805	147.315	164.123	107.661	73.9958	102.317
	320	99.4289	54.6342	54.2744	119.548	121.057	119.471	63.2712	124.451	138.379	133.333	115.295	131.502	98.7788	105.385	77.5816	67.6101	132.787	156.187	98.6677	68.3876	98.1063
	330	88.5638	46.8415	46.6308	105.537	110.38	108.768	55.379	111.905	123.562	122.323	106.322	120.68	97.2596	98.114	64.8939	66.2397	118.258	148.251	89.6747	62.7793	93.8959
	340	77.6987	39.0489	38.9873	91.5251	99.7039	98.0645	47.4868	99.3598	108.745	111.313	97.3493	109.858	95.7404	90.8426	52.2062	64.8693	103.73	140.315	80.6817	57.1711	89.6855
	350	66.8336	31.2563	31.3438	77.5136	89.0274	87.3611	39.5945	86.8144	93.9286	100.302	88.3766	99.0353	94.2212	83.5712	39.5185	63.499	89.2015	132.379	71.6888	51.5629	85.475
	360	63.5566	32.1348	32.8578	70.3644	76.9775	75.6444	34.3673	79.4304	92.5015	93.3844	80.4473	92.6509	87.4741	74.6497	39.4814	64.0844	79.0596	123.298	64.4007	53.7925	81.5776
	370	60.2795	33.0133	34.3718	63.2152	64.9275	63.9277	29.1401	72.0464	91.0744	86.4662	72.518	86.2666	80.7271	65.7282	39.4443	64.6699	68.9177	114.218	57.1127	56.022	77.6803
	380	57.0025	33.8918	35.8858	56.0659	52.8776	52.211	23.9129	64.6624	89.6474	79.5481	64.5887	79.8822	73.98	56.8067	39.4072	65.2554	58.7758	105.137	49.8247	58.2516	73.7829
	390	53.7255	34.7704	37.3998	48.9167	40.8276	40.4943	18.6856	57.2784	88.2203	72.63	56.6594	73.4978	67.233	47.8852	39.3701	65.8408	48.6339	96.0568	42.5367	60.4811	69.8855
	400	50.4484	35.6489	38.9138	41.7675	28.7777	28.7777	13.4584	49.8944	86.7932	65.7119	48.7301	67.1134	60.4859	38.9637	39.333	66.4263	38.4919	86.9763	35.2487	62.7106	65.9881
	410	61.523	38.0827	41.4706	43.249	36.2375	36.3018	15.3455	52.4889	86.1609	67.271	48.8737	72.1254	63.9058	43.6488	40.3827	66.5507	40.6822	87.3237	40.0652	69.104	75.1426
	420	72.5975	40.5164	44.0274	44.7306	43.6974	43.826	17.2325	55.0835	85.5286	68.8301	49.0174	77.1374	67.3256	48.3338	41.4324	66.675	42.8726	87.671	44.8818	75.4974	84.2971
	430	83.672	42.9502	46.5841	46.2122	51.1572	51.3501	19.1196	57.6781	84.8963	70.3893	49.1611	82.1494	70.7455	53.0188	42.4821	66.7994	45.0629	88.0184	49.6983	81.8907	93.4515
	440	94.7465	45.384	49.1409	47.6937	58.6171	58.8743	21.0066	60.2726	84.264	71.9484	49.3047	87.1614	74.1654	57.7039	43.5318	66.9238	47.2532	88.3658	54.5148	88.2841	102.606
	450	105.821	47.8177	51.6976	49.1753	66.077	66.3984	22.8937	62.8672	83.6316	73.5076	49.4484	92.1734	77.5853	62.3889	44.5814	67.0482	49.4435	88.7132	59.3313	94.6774	111.761
	460	90.1215	41.5306	44.7783	45.5868	60.4237	61.0534	21.2083	54.6028	74.3578	64.2288	47.2072	84.5204	68.0982	58.2635	43.7811	58.3609	43.9138	85.5178	52.324	83.8777	99.8487
	470	74.4219	35.2435	37.8589	41.9984	54.7704	55.7084	19.523	46.3385	65.084	54.9501	44.9659	76.8674	58.6111	54.138	42.9807	49.6737	38.3842	82.3225	45.3167	73.078	87.9369
	480	58.7224	28.9564	30.9395	38.4099	49.1171	50.3634	17.8377	38.0741	55.8101	45.6713	42.7247	69.2143	49.1239	50.0126	42.1804	40.9864	32.8545	79.1271	38.3094	62.2783	76.0251
	490	43.0228	22.6693	24.0201	34.8215	43.4638	45.0184	16.1523	29.8097	46.5363	36.3925	40.4835	61.5613	39.6368	45.8871	41.38	32.2992	27.3249	75.9317	31.3021	51.4786	64.1133
	500	27.3232	16.3822	17.1007	31.233	37.8105	39.6734	14.467	21.5454	37.2625	27.1138	38.2423	53.9083	30.1497	41.7617	40.5797	23.6119	21.7953	72.7364	24.2948	40.6788	52.2015

## Sheet: 5b
		TM motion amplitudes
	Frequency (Hz)
	150	40.0969	31.7838	36.0321	22.0791	34.8656	32.0577	30.7583	47.1236	28.9977	40.6471	32.5804	38.9015	49.9483	65.4718	34.166	13.1085	41.5294	86.9302	70.9994	79.0521	68.4453	40.3869	45.1233
	160	59.5948	51.7967	53.7137	42.791	59.4612	49.6466	46.8975	81.999	53.0154	66.6012	63.3272	70.1021	80.7196	93.497	68.8237	34.4897	74.2322	116.395	99.2209	106.596	119.541	73.7214	59.7539
	170	79.0927	71.8096	71.3954	63.503	84.0569	67.2355	63.0366	116.874	77.0331	92.5554	94.074	101.303	111.491	121.522	103.481	55.8708	106.935	145.859	127.442	134.14	170.636	107.056	74.3844
	180	98.5906	91.8225	89.077	84.215	108.653	84.8244	79.1758	151.75	101.051	118.51	124.821	132.503	142.262	149.547	138.139	77.252	139.638	175.324	155.664	161.684	221.732	140.39	89.0149
	190	118.089	111.835	106.759	104.927	133.248	102.413	95.3149	186.625	125.068	144.464	155.568	163.704	173.033	177.573	172.797	98.6331	172.34	204.789	183.885	189.227	272.827	173.725	103.645
	200	137.586	131.848	124.44	125.639	157.844	120.002	111.454	221.501	149.086	170.418	186.314	194.904	203.805	205.598	207.454	120.014	205.043	234.254	212.107	216.771	323.923	207.059	118.276
	210	160.466	146.733	143.195	144.54	146.534	111.67	105.693	192.052	129.335	155.552	188.92	213.134	200.021	190.197	196.682	125.393	209.94	213.316	195.734	190.017	308.915	211.414	147.534
	220	183.346	161.617	161.95	163.44	135.225	103.337	99.931	162.603	109.583	140.686	191.526	231.363	196.237	174.797	185.909	130.773	214.837	192.378	179.362	163.263	293.907	215.768	176.792
	230	206.226	176.502	180.705	182.341	123.915	95.0042	94.1695	133.155	89.8315	125.82	194.131	249.593	192.453	159.396	175.136	136.152	219.734	171.44	162.989	136.509	278.899	220.122	206.05
	240	199.96	171.302	171.862	173.691	119.552	100.289	91.044	117.916	98.7354	123.145	166.598	229.484	181.724	150.879	159.041	120.865	225.631	161.466	155.313	137.999	255.928	205.154	186.966
	250	193.694	166.102	163.018	165.041	115.188	105.575	87.9185	102.677	107.639	120.471	139.065	209.375	170.994	142.361	142.946	105.578	231.528	151.492	147.637	139.49	232.956	190.186	167.883
	260	202.131	176.532	175.912	169.869	106.607	97.8268	89.117	95.1558	104.216	121.146	144.276	197.24	174.281	140.834	147.799	92.1736	218.147	139.872	137.563	125.296	206.132	204.549	171.476
	270	212.202	188.698	191.22	176.194	97.5569	88.6309	90.7961	88.4922	99.4227	122.194	153.125	185.99	179.126	140.083	154.979	78.9783	202.624	128.07	127.222	109.359	178.88	222.17	177.59
	280	207.629	185.134	184.299	173.21	92.2034	78.7549	82.6645	82.4413	85.0082	108.26	144.521	172.682	162.348	127.23	146.172	74.761	177.395	110.351	110.097	95.2122	172.345	200.562	165.491
	290	203.057	181.57	177.378	170.226	86.8499	68.8788	74.533	76.3904	70.5936	94.3255	135.917	159.375	145.57	114.377	137.366	70.5438	152.166	92.632	92.9721	81.0654	165.81	178.954	153.393
	300	198.485	178.006	170.457	167.241	81.4965	59.0028	66.4015	70.3395	56.1791	80.3915	127.313	146.067	128.792	101.524	128.56	66.3265	126.937	74.9131	75.8469	66.9185	159.274	157.347	141.295
	310	186.226	161.741	158.008	154.668	73.9911	55.0938	59.7021	67.0156	51.3645	72.5616	121.566	137.173	121.323	97.792	122.735	65.4201	110.328	69.3349	68.1996	62.0441	142.931	140.723	129.59
	320	173.967	145.476	145.56	142.094	66.4857	51.1848	53.0028	63.6917	46.5498	64.7316	115.819	128.28	113.855	94.0597	116.91	64.5137	93.7202	63.7568	60.5522	57.1697	126.588	124.1	117.886
	330	161.708	129.211	133.111	129.521	58.9803	47.2758	46.3034	60.3677	41.7352	56.9016	110.071	119.386	106.386	90.3274	111.086	63.6074	77.1119	58.1786	52.9048	52.2953	110.245	107.476	106.182
	340	149.449	112.947	120.662	116.947	51.4749	43.3667	39.604	57.0438	36.9206	49.0717	104.324	110.492	98.9175	86.5951	105.261	62.701	60.5036	52.6005	45.2574	47.4209	93.9012	90.8528	94.4774
	350	137.19	96.682	108.214	104.374	43.9695	39.4577	32.9046	53.7198	32.1059	41.2417	98.5769	101.599	91.4489	82.8628	99.4362	61.7946	43.8953	47.0224	37.6101	42.5465	77.5579	74.2294	82.773
	360	125.134	93.0549	98.3377	95.2678	41.7317	35.3207	29.9465	49.964	28.7172	40.1492	88.3684	92.331	84.3589	78.9709	90.171	58.3357	39.3839	44.6937	35.1189	42.1838	69.6589	67.0611	72.531
	370	113.078	89.4278	88.4616	86.1619	39.494	31.1837	26.9884	46.2082	25.3285	39.0566	78.1598	83.0632	77.2689	75.079	80.9058	54.8768	34.8725	42.3649	32.6277	41.8211	61.7599	59.8928	62.2889
	380	101.022	85.8008	78.5854	77.0559	37.2562	27.0467	24.0303	42.4524	21.9398	37.964	67.9512	73.7955	70.179	71.1871	71.6406	51.4179	30.3611	40.0362	30.1365	41.4584	53.8608	52.7244	52.0469
	390	88.9657	82.1737	68.7093	67.95	35.0185	22.9097	21.0722	38.6966	18.5511	36.8714	57.7426	64.5277	63.089	67.2952	62.3754	47.959	25.8497	37.7075	27.6453	41.0956	45.9618	45.5561	41.8048
	400	76.9097	78.5466	58.8332	58.844	32.7808	18.7727	18.1141	34.9407	15.1624	35.7788	47.534	55.2599	55.999	63.4032	53.1102	44.5001	21.3383	35.3788	25.1541	40.7329	38.0628	38.3878	31.5628
	410	81.2847	84.7868	65.8954	67.3723	36.3451	21.7604	21.8425	37.9889	20.1467	38.7565	52.3642	60.8554	60.2773	70.9595	56.8559	46.5159	22.6208	35.5639	29.2895	41.5367	37.3929	39.0226	36.2099
	420	85.6598	91.0269	72.9576	75.9006	39.9094	24.7481	25.5709	41.037	25.1309	41.7341	57.1944	66.4508	64.5556	78.5157	60.6016	48.5316	23.9033	35.7491	33.425	42.3405	36.723	39.6574	40.857
	430	90.0348	97.2671	80.0197	84.4288	43.4737	27.7358	29.2993	44.0852	30.1152	44.7117	62.0246	72.0463	68.8339	86.0719	64.3474	50.5473	25.1858	35.9343	37.5605	43.1444	36.0531	40.2922	45.5041
	440	94.4099	103.507	87.0819	92.9571	47.038	30.7236	33.0278	47.1333	35.0995	47.6894	66.8548	77.6418	73.1122	93.6281	68.0931	52.563	26.4683	36.1194	41.696	43.9482	35.3831	40.9269	50.1513
	450	98.785	109.747	94.1441	101.485	50.6023	33.7113	36.7562	50.1815	40.0837	50.667	71.685	83.2372	77.3905	101.184	71.8388	54.5788	27.7508	36.3046	45.8315	44.752	34.7132	41.5617	54.7984
	460	87.4072	99.3341	83.8903	88.8437	45.8887	31.3887	34.3871	44.6891	34.8649	48.8668	62.9114	73.1141	66.983	91.1576	70.6814	57.6279	25.6591	35.1137	40.1443	41.4165	40.7564	41.3481	49.0656
	470	76.0295	88.9208	73.6365	76.202	41.1752	29.0661	32.0179	39.1967	29.646	47.0666	54.1378	62.991	56.5755	81.1309	69.5239	60.677	23.5674	33.9229	34.457	38.0811	46.7996	41.1344	43.3328
	480	64.6517	78.5075	63.3827	63.5603	36.4616	26.7435	29.6488	33.7043	24.4272	45.2664	45.3641	52.8679	46.1681	71.1041	68.3665	63.7262	21.4758	32.7321	28.7698	34.7456	52.8428	40.9207	37.6001
	490	53.274	68.0942	53.1289	50.9186	31.7481	24.4209	27.2797	28.2119	19.2083	43.4661	36.5905	42.7448	35.7606	61.0774	67.2091	66.7753	19.3841	31.5413	23.0826	31.4101	58.8859	40.7071	31.8673
	500	41.8963	57.681	42.8751	38.2769	27.0345	22.0982	24.9105	22.7195	13.9895	41.6659	27.8169	32.6218	25.3532	51.0507	66.0516	69.8244	17.2924	30.3505	17.3954	28.0747	64.9291	40.4934	26.1345
		Stereocilia motion amplitudes
	Frequency (Hz)
	150	46.35	24.7914	37.7439	42.9542	42.0702	25.7583	26.5704	50.2499	51.2335	56.6728	62.217	61.6652	60.7774	60.1365	74.7225	33.6341	59.7898	101.478	97.4167	71.4235	68.478	59.5926	60.1125
	160	70.2653	51.5084	62.704	65.61	67.6183	48.7799	48.6734	92.5676	82.1067	83.0545	101.106	95.0208	99.243	99.1566	111.866	57.5546	104.666	136.386	136.61	105.143	137.323	112.381	81.3255
	170	94.1806	78.2254	87.6641	88.2658	93.1665	71.8015	70.7763	134.885	112.98	109.436	139.995	128.376	137.709	138.177	149.01	81.475	149.543	171.294	175.803	138.862	206.168	165.169	102.539
	180	118.096	104.942	112.624	110.922	118.715	94.8231	92.8793	177.203	143.853	135.818	178.884	161.732	176.174	177.197	186.154	105.395	194.419	206.202	214.996	172.581	275.013	217.957	123.752
	190	142.011	131.66	137.584	133.577	144.263	117.845	114.982	219.521	174.726	162.2	217.773	195.088	214.64	216.217	223.298	129.316	239.295	241.109	254.189	206.301	343.858	270.745	144.965
	200	165.926	158.377	162.544	156.233	169.811	140.866	137.085	261.838	205.6	188.581	256.662	228.443	253.105	255.237	260.442	153.236	284.172	276.017	293.382	240.02	412.703	323.534	166.178
	210	184.267	180.804	187.376	181.869	160.989	137.331	126.87	220.107	186.173	170.342	265.123	262.438	258.001	242.57	242.227	160.18	293.171	249.503	266.577	212.703	379.318	320.637	199.214
	220	202.608	203.231	212.208	207.505	152.166	133.796	116.655	178.375	166.746	152.102	273.584	296.433	262.897	229.903	224.011	167.124	302.171	222.989	239.772	185.387	345.934	317.741	232.25
	230	220.948	225.659	237.04	233.14	143.344	130.26	106.44	136.644	147.319	133.863	282.045	330.429	267.793	217.235	205.796	174.068	311.17	196.475	212.967	158.07	312.549	314.845	265.285
	240	214.518	205.645	222.01	207.997	133.058	134.075	114.924	126.627	148.726	134.627	252.112	297.93	239.477	203.619	198.038	154.203	310.769	186.422	208.564	167.417	303.141	290.985	254.714
	250	208.088	185.631	206.98	182.853	122.773	137.889	123.408	116.609	150.133	135.391	222.18	265.432	211.16	190.003	190.28	134.339	310.368	176.368	204.16	176.765	293.732	267.125	244.142
	260	221.462	198.436	216.575	194.994	111.776	134.547	111.86	108.859	136.699	131.921	225.777	250.366	217.613	186.975	188.407	132.69	307.163	161.016	184.554	155.953	274.307	255.46	220.021
	270	237.038	214.887	228.906	211.277	100.7	130.409	98.0867	101.361	121.615	127.981	233.1	237.238	227.928	185.125	187.188	133.065	303.648	145.074	163.258	131.791	253.769	245.15	194.395
	280	239.811	214.869	230.357	209.422	96.6204	109.297	91.9443	94.6121	118.973	121.753	216.42	222.532	211.798	177.037	175.913	121.332	261.946	128.997	143.119	116.85	233.384	237.989	203.109
	290	242.583	214.852	231.807	207.567	92.5411	88.1845	85.8019	87.8636	116.331	115.524	199.739	207.827	195.668	168.95	164.637	109.599	220.245	112.919	122.979	101.909	212.999	230.827	211.823
	300	245.356	214.834	233.258	205.712	88.4618	67.0722	79.6595	81.1151	113.689	109.295	183.058	193.121	179.538	160.862	153.361	97.8665	178.543	96.8421	102.84	86.9685	192.615	223.666	220.537
	310	224.253	197.827	217.89	188.528	80.9751	63.1734	75.2254	76.6168	103.031	99.4139	170.515	177.423	165.688	151.483	140.816	94.6997	156.734	86.7095	91.7396	78.3347	174.097	202.064	197.279
	320	203.149	180.819	202.521	171.344	73.4885	59.2745	70.7913	72.1184	92.3724	89.5328	157.973	161.725	151.837	142.104	128.272	91.5329	134.924	76.5768	80.6397	69.7008	155.579	180.463	174.021
	330	182.046	163.812	187.153	154.159	66.0019	55.3757	66.3571	67.6201	81.7143	79.6517	145.431	146.027	137.987	132.725	115.727	88.366	113.115	66.4442	69.5397	61.067	137.061	158.861	150.763
	340	160.943	146.805	171.785	136.975	58.5152	51.4769	61.923	63.1218	71.0561	69.7706	132.888	130.329	124.137	123.346	103.182	85.1992	91.3052	56.3116	58.4398	52.4332	118.543	137.26	127.506
	350	139.839	129.797	156.416	119.791	51.0286	47.578	57.4889	58.6234	60.3979	59.8895	120.346	114.631	110.286	113.967	90.6374	82.0323	69.4956	46.179	47.3399	43.7993	100.025	115.658	104.248
	360	130.292	119.523	142.865	110.517	49.1285	43.9627	52.4183	54.3948	55.2567	54.0077	111.643	107.616	101.099	106.805	87.63	79.2839	64.1747	46.306	47.6737	45.2896	89.0327	102.568	94.5243
	370	120.744	109.249	129.314	101.243	47.2283	40.3474	47.3477	50.1661	50.1156	48.1259	102.94	100.602	91.9117	99.6433	84.6226	76.5355	58.8537	46.433	48.0076	46.7799	78.0409	89.4768	84.8008
	380	111.197	98.9749	115.762	91.9683	45.3281	36.732	42.2772	45.9375	44.9744	42.2441	94.2373	93.587	82.7245	92.4817	81.6152	73.7871	53.5328	46.5601	48.3415	48.2702	67.0491	76.386	75.0772
	390	101.65	88.7007	102.211	82.6942	43.428	33.1167	37.2066	41.7088	39.8333	36.3622	85.5345	86.5724	73.5372	85.3201	78.6077	71.0387	48.2118	46.6871	48.6753	49.7605	56.0572	63.2953	65.3536
	400	92.1023	78.4265	88.66	73.42	41.5278	29.5014	32.136	37.4802	34.6921	30.4804	76.8317	79.5578	64.35	78.1585	75.6003	68.2903	42.8909	46.8141	49.0092	51.2508	45.0654	50.2045	55.63
	410	99.9921	84.9668	94.706	81.6102	45.3812	34.965	35.0256	40.7307	42.5416	37.1349	77.832	82.9521	72.212	83.9717	78.0096	73.0393	43.8454	45.175	50.0582	53.3318	47.3731	49.8633	55.184
	420	107.882	91.5071	100.752	89.8003	49.2345	40.4285	37.9152	43.9811	50.3911	43.7894	78.8323	86.3465	80.074	89.785	80.419	77.7882	44.8	43.5358	51.1073	55.4128	49.6808	49.522	54.738
	430	115.772	98.0474	106.798	97.9905	53.0878	45.8921	40.8047	47.2316	58.2407	50.4438	79.8326	89.7408	87.936	95.5982	82.8283	82.5372	45.7545	41.8966	52.1563	57.4937	51.9885	49.1807	54.292
	440	123.662	104.588	112.844	106.181	56.9412	51.3557	43.6943	50.4821	66.0902	57.0983	80.8329	93.1351	95.7981	101.411	85.2376	87.2861	46.7091	40.2574	53.2054	59.5747	54.2962	48.8395	53.8459
	450	131.552	111.128	118.89	114.371	60.7945	56.8193	46.5838	53.7325	73.9397	63.7528	81.8332	96.5294	103.66	107.225	87.6469	92.0351	47.6637	38.6182	54.2545	61.6557	56.6039	48.4982	53.3999
	460	118.328	99.3994	101.789	100.587	53.9399	55.6152	42.4288	51.0149	65.8346	54.7845	74.3855	86.3102	89.0338	96.5409	80.0757	90.059	41.7722	35.379	51.1977	57.7222	51.5771	46.3006	47.2401
	470	105.104	87.6708	84.6869	86.8025	47.0852	54.4112	38.2739	48.2974	57.7295	45.8163	66.9378	76.091	74.4075	85.8571	72.5045	88.0829	35.8808	32.1399	48.1409	53.7886	46.5502	44.1029	41.0804
	480	91.8806	75.9422	67.5852	73.0184	40.2306	53.2072	34.1189	45.5798	49.6243	36.848	59.4901	65.8718	59.7812	75.1733	64.9333	86.1068	29.9893	28.9007	45.0841	49.8551	41.5233	41.9053	34.9206
	490	78.6569	64.2136	50.4835	59.2343	33.376	52.0031	29.9639	42.8622	41.5192	27.8797	52.0425	55.6526	45.1549	64.4896	57.3621	84.1308	24.0979	25.6616	42.0273	45.9216	36.4964	39.7076	28.7608
	500	65.4333	52.4851	33.3818	45.4501	26.5213	50.7991	25.8089	40.1446	33.4141	18.9114	44.5948	45.4334	30.5286	53.8058	49.7908	82.1547	18.2064	22.4224	38.9705	41.9881	31.4696	37.51	22.6011

## Sheet: Fig 5c
		TM motion amplitudes
	Frequency (Hz)
	150	40.0969	30.455	34.9336	80.701	33.9339	31.7077	37.9596	39.1419	63.7698	23.2217	26.387	70.9994	69.8512	63.9023	22.5606	43.1089	58.1363
	160	57.259	50.9147	50.3329	104.585	57.7059	49.5936	68.617	70.4208	92.1354	44.2995	52.6174	99.2209	116.311	101.589	37.3872	59.2599	75.347
	170	74.4211	71.3744	65.7322	128.469	81.478	67.4795	99.2743	101.7	120.501	65.3773	78.8479	127.442	162.77	139.276	52.2139	75.411	92.5577
	180	91.5832	91.8341	81.1315	152.353	105.25	85.3655	129.932	132.979	148.867	86.4551	105.078	155.664	209.23	176.963	67.0405	91.5621	109.768
	190	108.745	112.294	96.5308	176.237	129.022	103.251	160.589	164.258	177.232	107.533	131.309	183.885	255.69	214.651	81.8671	107.713	126.979
	200	125.907	132.754	111.93	200.12	152.794	121.137	191.246	195.536	205.598	128.611	157.539	212.107	302.149	252.338	96.6937	123.864	144.19
	210	147.526	148.042	132.538	174.745	144.461	112.711	183.887	213.717	189.093	128.808	176.704	195.712	295.092	226.283	126.311	161.923	184.352
	220	169.145	163.33	153.147	149.369	136.129	104.286	176.528	231.898	172.588	129.006	195.869	179.316	288.034	200.229	155.928	199.983	224.515
	230	190.765	178.618	173.755	123.994	127.796	95.8598	169.168	250.078	156.083	129.204	215.034	162.921	280.977	174.174	185.545	238.042	264.677
	240	191.861	172.411	159.079	114.406	119.56	100.738	158.356	229.818	151.833	112.631	208.892	154.512	247.949	174.608	178.825	229.013	244.212
	250	192.958	166.203	144.402	104.818	111.323	105.615	147.543	209.557	147.582	96.0592	202.749	146.103	214.921	175.043	172.105	219.984	223.746
	260	202.131	179.166	158.218	142.622	103.271	98.9813	151.074	197.327	144.106	98.3	201.41	137.147	195.187	138.679	167.257	213.847	227.217
	270	212.202	194.26	175.2	185.692	95.2398	91.0682	156.198	185.99	140.715	102.631	200.604	128.131	176.93	98.227	162.616	208.031	233.348
	280	203.995	184.215	170.131	169.076	88.7534	80.3797	144.045	172.968	127.26	99.4651	173.281	111.341	170.353	91.1508	166.153	211.29	223.942
	290	195.788	174.169	165.062	152.459	82.267	69.6913	131.892	159.945	113.804	96.2989	145.959	94.5509	163.776	84.0746	169.69	214.548	214.537
	300	187.581	164.124	159.993	135.842	75.7807	59.0028	119.739	146.923	100.349	93.1328	118.637	77.7608	157.199	76.9983	173.227	217.806	205.132
	310	175.889	150.636	147.873	118.618	68.82	55.2425	108.09	137.858	96.7875	85.337	105.138	69.5267	140.124	69.1288	151.653	191.641	182.422
	320	164.196	137.147	135.753	101.394	61.8593	51.4823	96.4417	128.793	93.2256	77.5412	91.6389	61.2926	123.05	61.2593	130.08	165.475	159.713
	330	152.504	123.659	123.634	84.1703	54.8987	47.722	84.7931	119.729	89.6637	69.7454	78.1401	53.0585	105.975	53.3898	108.506	139.309	137.004
	340	140.811	110.17	111.514	66.9465	47.938	43.9617	73.1445	110.664	86.1018	61.9496	64.6413	44.8244	88.9009	45.5202	86.9327	113.144	114.294
	350	129.119	96.682	99.394	49.7226	40.9774	40.2015	61.496	101.599	82.5399	54.1538	51.1425	36.5903	71.8264	37.6507	65.3592	86.9783	91.5851
	360	117.118	93.6433	90.4953	47.2418	39.1117	35.9558	56.2264	92.4902	78.4056	53.5857	45.869	34.0999	65.1977	36.2737	58.6233	76.963	81.8886
	370	105.117	90.6047	81.5966	44.7611	37.2461	31.7101	50.9569	83.3817	74.2712	53.0177	40.5955	31.6094	58.569	34.8968	51.8874	66.9477	72.192
	380	93.1156	87.566	72.6979	42.2803	35.3805	27.4643	45.6874	74.2731	70.1369	52.4496	35.322	29.119	51.9402	33.5198	45.1516	56.9323	62.4955
	390	81.1144	84.5273	63.7992	39.7996	33.5148	23.2186	40.4179	65.1646	66.0026	51.8815	30.0485	26.6286	45.3115	32.1428	38.4157	46.917	52.7989
	400	69.1133	81.4887	54.9005	37.3188	31.6492	18.9729	35.1483	56.0561	61.8682	51.3135	24.775	24.1382	38.6828	30.7658	31.6798	36.9017	43.1024
	410	75.0477	88.5763	60.2266	40.6025	35.3266	21.3136	39.4557	61.4754	69.7314	56.43	25.8189	28.4768	37.8889	38.493	34.3676	37.7089	43.2065
	420	80.982	95.6639	65.5527	43.8862	39.0039	23.6544	43.7631	66.8948	77.5947	61.5466	26.8629	32.8155	37.095	46.2202	37.0554	38.516	43.3106
	430	86.9163	102.752	70.8788	47.1699	42.6812	25.9951	48.0704	72.3141	85.4579	66.6632	27.9068	37.1542	36.3011	53.9473	39.7432	39.3232	43.4148
	440	92.8506	109.839	76.2049	50.4536	46.3586	28.3359	52.3778	77.7335	93.3211	71.7797	28.9507	41.4928	35.5071	61.6745	42.4309	40.1304	43.5189
	450	98.785	116.927	81.531	53.7374	50.0359	30.6766	56.6852	83.1528	101.184	76.8963	29.9947	45.8315	34.7132	69.4017	45.1187	40.9375	43.623
	460	88.1907	104.586	73.7163	46.7869	45.5326	29.4006	51.6244	73.2681	91.2454	72.3573	27.2732	40.0985	37.1974	60.8907	38.8273	40.2462	39.0599
	470	77.5965	92.246	65.9016	39.8364	41.0293	28.1246	46.5637	63.3834	81.3066	67.8183	24.5517	34.3655	39.6815	52.3797	32.5358	39.5548	34.4969
	480	67.0023	79.9057	58.0869	32.8859	36.526	26.8486	41.5029	53.4987	71.3677	63.2793	21.8302	28.6324	42.1656	43.8688	26.2444	38.8634	29.9338
	490	56.408	67.5653	50.2722	25.9354	32.0226	25.5727	36.4422	43.614	61.4288	58.7402	19.1087	22.8994	44.6497	35.3578	19.953	38.172	25.3707
	500	45.8138	55.225	42.4575	18.9849	27.5193	24.2967	31.3814	33.7292	51.4899	54.2012	16.3872	17.1664	47.1339	26.8468	13.6616	37.4807	20.8076
		Stereocilia motion amplitudes
	Frequency (Hz)
	150	46.3781	37.5863	31.806	90.7495	55.8498	22.629	41.6138	43.3468	67.6298	29.5063	50.2829	79.7706	109.022	70.4727	28.7731	46.7638	42.7957
	160	70.1821	64.5072	56.2784	121.053	83.9411	47.0523	82.8364	83.031	107.436	50.7167	93.0188	116.476	193.207	112.398	49.969	72.6079	74.2905
	170	93.9861	91.4281	80.7509	151.356	112.032	71.4756	124.059	122.715	147.241	71.927	135.755	153.181	277.392	154.324	71.1649	98.452	105.785
	180	117.79	118.349	105.223	181.659	140.124	95.8989	165.282	162.399	187.047	93.1374	178.491	189.886	361.577	196.249	92.3608	124.296	137.28
	190	141.594	145.27	129.696	211.963	168.215	120.322	206.504	202.084	226.853	114.348	221.227	226.592	445.762	238.174	113.557	150.14	168.775
	200	165.398	172.191	154.168	242.266	196.306	144.746	247.727	241.768	266.659	135.558	263.962	263.297	529.947	280.1	134.753	175.984	200.27
	210	185.284	205.251	184.74	215.544	182.618	143.803	237.111	273.364	246.861	141.113	277.608	243.07	516.832	264.353	174.925	217.708	258.063
	220	205.17	238.31	215.312	188.822	168.929	142.861	226.494	304.961	227.064	146.668	291.254	222.844	503.718	248.607	215.098	259.432	315.857
	230	225.056	271.37	245.884	162.1	155.241	141.918	215.878	336.557	207.267	152.222	304.899	202.617	490.604	232.861	255.27	301.155	373.65
	240	217.859	240.636	222.328	159.935	144.285	132.011	197.491	306.474	195.65	133.808	321.146	190.87	456.219	220.702	246.478	296.536	342.39
	250	210.662	209.901	198.771	157.769	133.33	122.104	179.103	276.391	184.032	115.394	337.392	179.123	421.834	208.544	237.686	291.917	311.129
	260	235.819	219.75	212.145	163.27	129.285	117.498	176.831	255.692	183.331	113.396	324.523	167.97	411.286	188.109	241.86	315.582	329.621
	270	264.571	234.108	229.623	169.622	126.008	113.48	176.35	236.034	183.842	113.221	308.42	156.883	403.386	166.754	247.476	342.39	353.641
	280	257.26	237.934	222.419	165.998	119.428	99.4911	165.549	228.821	170.449	108.995	267.129	133.458	364.675	145.168	246.241	328.39	345.48
	290	249.95	241.76	215.216	162.373	112.848	85.5018	154.748	221.607	157.055	104.768	225.837	110.033	325.964	123.581	245.007	314.39	337.319
	300	242.639	245.585	208.013	158.749	106.268	71.5125	143.947	214.394	143.662	100.541	184.546	86.6077	287.254	101.995	243.772	300.39	329.158
	310	223.915	226.175	193.137	143.337	96.8688	63.6895	130.403	194.078	132.237	95.1402	162.941	78.6252	255.109	94.2286	214.05	261.443	288.884
	320	205.192	206.764	178.262	127.926	87.4692	55.8664	116.859	173.762	120.812	89.739	141.336	70.6427	222.965	86.4619	184.327	222.497	248.611
	330	186.468	187.353	163.386	112.514	78.0696	48.0434	103.315	153.447	109.387	84.3377	119.731	62.6602	190.821	78.6951	154.604	183.55	208.337
	340	167.744	167.942	148.511	97.1024	68.67	40.2203	89.7714	133.131	97.9617	78.9364	98.1266	54.6777	158.677	70.9284	124.882	144.604	168.064
	350	149.02	148.532	133.635	81.6908	59.2704	32.3972	76.2275	112.815	86.5366	73.5352	76.5217	46.6952	126.532	63.1616	95.1591	105.657	127.79
	360	139.832	132.927	122.343	74.7309	55.8817	32.0028	68.6882	107.205	85.1341	70.6271	66.5496	45.876	114.49	61.3865	84.9081	96.1421	111.186
	370	130.643	117.322	111.051	67.7709	52.493	31.6084	61.1489	101.595	83.7317	67.719	56.5775	45.0569	102.448	59.6114	74.6572	86.6268	94.5825
	380	121.455	101.718	99.7588	60.811	49.1043	31.2139	53.6096	95.9845	82.3292	64.8109	46.6055	44.2378	90.4065	57.8363	64.4063	77.1115	77.9787
	390	112.267	86.1128	88.4665	53.851	45.7156	30.8195	46.0703	90.3742	80.9267	61.9028	36.6334	43.4187	78.3646	56.0612	54.1553	67.5962	61.3749
	400	103.078	70.5081	77.1743	46.8911	42.3269	30.4251	38.531	84.7639	79.5243	58.9948	26.6613	42.5995	66.3227	54.2861	43.9044	58.0809	44.7711
	410	108.668	84.5248	86.5329	46.422	47.5863	31.066	44.8132	88.3767	84.8066	63.8397	27.8085	41.403	75.6036	63.0098	46.611	60.0427	49.0621
	420	114.257	98.5414	95.8915	45.9529	52.8457	31.707	51.0954	91.9894	90.0888	68.6845	28.9556	40.2064	84.8845	71.7336	49.3176	62.0044	53.3532
	430	119.846	112.558	105.25	45.4837	58.1052	32.3479	57.3776	95.6022	95.3711	73.5294	30.1027	39.0098	94.1654	80.4573	52.0242	63.9662	57.6443
	440	125.435	126.575	114.609	45.0146	63.3646	32.9888	63.6598	99.215	100.653	78.3743	31.2498	37.8133	103.446	89.181	54.7309	65.9279	61.9353
	450	131.024	140.591	123.967	44.5455	68.624	33.6298	69.942	102.828	105.936	83.2192	32.3969	36.6167	112.727	97.9048	57.4375	67.8897	66.2264
	460	116.206	125.262	110.408	41.4723	63.7904	32.5434	60.0893	90.7436	99.1638	80.0408	27.0743	34.8017	95.022	88.1193	53.1966	58.7762	60.6806
	470	101.389	109.933	96.8491	38.3992	58.9568	31.4569	50.2365	78.6595	92.3921	76.8624	21.7518	32.9867	77.3167	78.3338	48.9556	49.6627	55.1348
	480	86.5721	94.6031	83.29	35.326	54.1233	30.3705	40.3838	66.5753	85.6203	73.6839	16.4292	31.1718	59.6114	68.5483	44.7147	40.5491	49.589
	490	71.755	79.2737	69.731	32.2529	49.2897	29.2841	30.531	54.4911	78.8485	70.5055	11.1066	29.3568	41.9061	58.7628	40.4738	31.4356	44.0432
	500	56.9378	63.9442	56.1719	29.1797	44.4562	28.1977	20.6783	42.4069	72.0768	67.3271	5.784	27.5418	24.2008	48.9773	36.2329	22.3221	38.4974

## Sheet: Fig. 5d
		TM motion amplitudes
	Frequency (Hz)
	150	6.17496	8.70872	1.40919	9.46123	5.05153	9.27624	10.6094	8.20811	6.09108	9.00372	3.81277	14.9057	10.6341	8.59212	12.2238	14.9712	13.5757	7.69113	4.5929	8.00393	5.68908
	160	5.82247	8.46328	2.63372	13.3853	8.005	9.85044	11.9282	10.6658	10.4962	11.7417	8.19698	15.816	10.0089	9.68296	11.8574	14.3548	17.0756	9.82471	6.54868	11.0001	7.49627
	170	5.46998	8.21785	3.85825	17.3093	10.9585	10.4246	13.2471	13.1234	14.9013	14.4796	12.5812	16.7262	9.38365	10.7738	11.4909	13.7384	20.5755	11.9583	8.50446	13.9963	9.30345
	180	5.11749	7.97241	5.08278	21.2333	13.9119	10.9988	14.566	15.5811	19.3065	17.2176	16.9654	17.6365	8.75843	11.8646	11.1245	13.122	24.0753	14.0919	10.4602	16.9925	11.1106
	190	4.765	7.72698	6.30731	25.1574	16.8654	11.573	15.8848	18.0387	23.7116	19.9555	21.3496	18.5467	8.13321	12.9555	10.758	12.5056	27.5752	16.2255	12.416	19.9887	12.9178
	200	4.41251	7.48154	7.53184	29.0814	19.8189	12.1472	17.2037	20.4964	28.1167	22.6935	25.7338	19.457	7.50799	14.0463	10.3915	11.8891	31.0751	18.3591	14.3718	22.9849	14.725
	210	5.79174	8.65397	10.251	27.9295	18.2765	14.5745	21.768	23.4012	32.5066	25.1241	28.529	22.8873	9.64674	28.6786	11.9537	10.8624	34.4406	23.323	18.6992	17.0676	13.1983
	220	7.17097	9.8264	12.9701	26.7776	16.7341	17.0018	26.3324	26.3061	36.8964	27.5548	31.3242	26.3175	11.7855	43.3109	13.5159	9.83559	37.806	28.287	23.0265	11.1503	11.6715
	230	8.5502	10.9988	15.6892	25.6258	15.1917	19.4291	30.8967	29.2109	41.2862	29.9854	34.1194	29.7478	13.9242	57.9431	15.0781	8.80881	41.1715	33.251	27.3538	5.23299	10.1448
	240	11.54	14.5114	9.3505	21.7271	35.8508	11.7547	29.108	32.0544	34.2209	30.9169	48.4372	26.368	9.58307	37.7082	23.0136	19.9792	34.9405	32.4009	19.8295	10.8435	13.2197
	250	14.5297	18.024	3.01178	17.8285	56.51	4.08023	27.3194	34.898	27.1556	31.8484	62.755	22.9882	5.2419	17.4732	30.9492	31.1495	28.7094	31.5507	12.3051	16.454	16.2947
	260	9.53726	11.0896	8.45139	18.8282	50.046	4.62378	25.0477	35.6939	29.9773	33.3819	48.0971	22.5998	8.73645	29.6284	56.4967	31.8243	28.9477	25.6926	14.6454	12.2657	13.0211
	270	3.65785	2.99434	15.1997	20.3722	40.5684	6.08043	22.7224	36.2623	33.8976	34.9823	30.2197	22.5439	13.1016	45.3824	84.0012	31.3329	29.9048	19.278	18.0817	6.98873	9.04212
	280	4.17331	2.96696	12.3569	18.6889	37.2768	6.21166	21.187	33.1802	29.6871	28.4036	32.4843	20.4102	11.8674	38.8088	59.4577	25.9571	26.6477	16.0365	20.6896	5.92282	7.79294
	290	4.68877	2.93958	9.51407	17.0057	33.9852	6.34289	19.6516	30.0981	25.4765	21.8249	34.7488	18.2765	10.6332	32.2352	34.9141	20.5812	23.3907	12.795	23.2975	4.8569	6.54377
	300	5.20423	2.91221	6.67126	15.3224	30.6935	6.47412	18.1161	27.0159	21.266	15.2461	37.0133	16.1428	9.39895	25.6616	10.3706	15.2054	20.1337	9.55344	25.9054	3.79099	5.29459
	310	4.55722	3.40893	5.88394	14.6114	27.238	8.64451	16.6011	25.0537	18.608	13.6969	32.5304	15.8737	8.30121	21.5138	13.4905	12.9278	19.2891	10.2194	25.3685	4.8883	5.42311
	320	3.91021	3.90565	5.09662	13.9005	23.7824	10.8149	15.086	23.0915	15.9501	12.1476	28.0474	15.6045	7.20346	17.3659	16.6105	10.6501	18.4446	10.8853	24.8316	5.98561	5.55162
	330	3.2632	4.40237	4.3093	13.1895	20.3269	12.9853	13.5709	21.1293	13.2921	10.5984	23.5645	15.3353	6.10572	13.218	19.7304	8.37254	17.6	11.5513	24.2948	7.08292	5.68013
	340	2.61619	4.89909	3.52198	12.4785	16.8713	15.1557	12.0559	19.1671	10.6341	9.04911	19.0815	15.0661	5.00798	9.07018	22.8503	6.09493	16.7555	12.2172	23.7579	8.18023	5.80865
	350	1.96918	5.39581	2.73467	11.7676	13.4158	17.3261	10.5408	17.205	7.97616	7.49985	14.5985	14.797	3.91024	4.92233	25.9703	3.81732	15.9109	12.8832	23.2211	9.27754	5.93716
	360	3.34477	5.22328	2.63554	10.85	12.8843	15.0506	9.8091	16.6089	8.04073	8.96297	14.5965	15.8607	4.40694	5.77373	25.0839	6.07711	14.5787	11.9989	19.7306	10.9646	6.6313
	370	4.72036	5.05075	2.53641	9.93247	12.3529	12.7752	9.07736	16.0129	8.1053	10.4261	14.5945	16.9245	4.90363	6.62512	24.1975	8.3369	13.2464	11.1146	16.2402	12.6516	7.32545
	380	6.09595	4.87822	2.43729	9.01493	11.8214	10.4997	8.34562	15.4169	8.16987	11.8892	14.5925	17.9882	5.40033	7.47652	23.3111	10.5967	11.9142	10.2303	12.7498	14.3386	8.01959
	390	7.47155	4.70569	2.33816	8.09739	11.29	8.22431	7.61388	14.8209	8.23443	13.3523	14.5905	19.0519	5.89703	8.32792	22.4247	12.8565	10.5819	9.346	9.25935	16.0256	8.71373
	400	8.84714	4.53315	2.23903	7.17985	10.7585	5.94888	6.88215	14.2249	8.299	14.8154	14.5885	20.1157	6.39373	9.17932	21.5383	15.1163	9.2497	8.4617	5.76892	17.7127	9.40788
	410	7.70023	6.49629	3.51409	6.82648	9.8534	6.76751	6.33324	12.8565	9.87865	13.1971	12.5054	22.7398	5.88991	9.7879	20.2424	15.0617	9.33163	8.22945	5.79094	14.9241	9.62099
	420	6.55333	8.45942	4.78914	6.47311	8.94829	7.58614	5.78433	11.4881	11.4583	11.5788	10.4223	25.364	5.38608	10.3965	18.9465	15.0071	9.41356	7.99721	5.81296	12.1356	9.83409
	430	5.40642	10.4225	6.0642	6.11973	8.04319	8.40477	5.23542	10.1198	13.0379	9.96041	8.33914	27.9881	4.88226	11.0051	17.6506	14.9525	9.49549	7.76496	5.83498	9.34711	10.0472
	440	4.25952	12.3857	7.33925	5.76636	7.13808	9.2234	4.68652	8.75139	14.6176	8.34207	6.25601	30.6123	4.37844	11.6137	16.3547	14.8979	9.57742	7.53271	5.857	6.55859	10.2603
	450	3.11261	14.3488	8.61431	5.41299	6.23297	10.042	4.13761	7.38303	16.1972	6.72373	4.17288	33.2364	3.87461	12.2222	15.0588	14.8433	9.65935	7.30046	5.87902	3.77008	10.4734
	460	4.59386	15.4819	7.03969	5.37114	6.99051	10.5349	4.70663	7.33789	15.8135	9.63514	4.91396	28.2905	5.61487	18.9843	12.1446	17.9222	10.463	8.47231	5.25853	4.82962	9.58873
	470	6.07511	16.615	5.46507	5.32929	7.74805	11.0277	5.27566	7.29276	15.4297	12.5465	5.65504	23.3445	7.35513	25.7463	9.23041	21.0011	11.2666	9.64417	4.63804	5.88917	8.70404
	480	7.55636	17.7481	3.89046	5.28744	8.50559	11.5205	5.84469	7.24762	15.0459	15.458	6.39611	18.3986	9.09538	32.5083	6.3162	24.08	12.0702	10.816	4.01755	6.94872	7.81935
	490	9.03762	18.8812	2.31584	5.24559	9.26313	12.0134	6.41372	7.20249	14.6621	18.3694	7.13719	13.4526	10.8356	39.2704	3.40199	27.1589	12.8738	11.9879	3.39707	8.00826	6.93467
	500	10.5189	20.0143	0.741221	5.20374	10.0207	12.5062	6.98274	7.15735	14.2784	21.2808	7.87827	8.50668	12.5759	46.0324	0.487783	30.2378	13.6774	13.1597	2.77658	9.06781	6.04998
		Stereocilia motion amplitudes
	Frequency (Hz)
	150	17.2637	11.2708	9.57313	18.1104	15.5133	14.3459	22.4081	15.1035	13.8481	20.7421	13.2595	28.4283	32.1513	15.6131	17.2667	12.4765	44.5597	52.2789	34.0106	15.9446	29.7722
	160	28.7022	16.3239	16.2056	31.0682	27.6523	26.9649	23.0854	19.1416	20.9105	26.4311	19.1894	48.1828	40.1968	21.2104	15.9631	23.4327	78.3376	76.9862	39.3647	27.8416	54.1506
	170	40.1408	21.3769	22.8381	44.0261	39.7914	39.584	23.7628	23.1796	27.973	32.1201	25.1193	67.9374	48.2423	26.8076	14.6594	34.3888	112.115	101.693	44.7188	39.7386	78.529
	180	51.5794	26.43	29.4706	56.9839	51.9305	52.203	24.4401	27.2177	35.0354	37.8091	31.0492	87.692	56.2878	32.4048	13.3558	45.345	145.893	126.401	50.0728	51.6356	102.907
	190	63.018	31.483	36.103	69.9417	64.0695	64.822	25.1174	31.2558	42.0978	43.4981	36.9791	107.447	64.3333	38.002	12.0522	56.3012	179.671	151.108	55.4269	63.5326	127.286
	200	74.4566	36.5361	42.7355	82.8995	76.2086	77.4411	25.7948	35.2938	49.1603	49.1871	42.909	127.201	72.3787	43.5993	10.7486	67.2574	213.449	175.815	60.7809	75.4296	151.664
	210	85.7148	37.7375	41.8705	88.1839	87.8642	84.9443	24.7246	37.7974	51.2361	64.4788	43.5431	136.856	73.9613	42.2176	11.809	63.3564	213.72	166.185	58.1075	69.6316	139.88
	220	96.973	38.939	41.0054	93.4682	99.5199	92.4475	23.6545	40.301	53.312	79.7705	44.1772	146.511	75.5438	40.8359	12.8693	59.4554	213.991	156.556	55.434	63.8336	128.097
	230	108.231	40.1404	40.1404	98.7525	111.176	99.9507	22.5843	42.8046	55.3879	95.0623	44.8113	156.166	77.1263	39.4542	13.9297	55.5544	214.261	146.926	52.7606	58.0357	116.313
	240	99.7332	32.89	33.4658	93.7601	94.3427	90.9152	33.954	40.5777	53.3883	85.9643	46.203	136.711	73.7477	31.839	13.2273	53.0794	183.835	139.391	50.189	57.7797	112.439
	250	91.2353	25.6395	26.7912	88.7678	77.5098	81.8796	45.3236	38.3507	51.3887	76.8663	47.5947	117.256	70.3692	24.2238	12.525	50.6043	153.409	131.856	47.6174	57.5237	108.565
	260	95.1824	30.8446	33.0759	81.6955	72.3778	75.8068	50.2749	42.0643	52.3186	77.3018	45.2552	118.728	67.1168	25.5968	12.5684	46.2226	154.858	130.844	34.3157	58.0211	104.358
	270	100.512	37.4336	40.8006	74.392	68.546	70.0632	54.513	46.4381	53.574	78.7967	42.501	122.526	63.8783	27.9684	12.6947	41.6289	159.847	130.555	19.8218	58.6023	100.113
	280	94.2181	36.2977	37.7664	73.2267	70.4753	70.9637	49.9891	47.8263	48.9732	70.8127	43.1073	111.262	65.6903	30.8737	16.2745	40.7894	144.06	122.93	22.2155	46.8325	95.6358
	290	87.9237	35.1619	34.7322	72.0615	72.4046	71.8641	45.4651	49.2146	44.3725	62.8286	43.7136	99.9993	67.5023	33.779	19.8542	39.9499	128.273	115.305	24.6092	35.0627	91.1583
	300	81.6294	34.0261	31.698	70.8962	74.3338	72.7645	40.9412	50.6028	39.7717	54.8446	44.3199	88.7362	69.3143	36.6843	23.434	39.1103	112.486	107.679	27.003	23.2929	86.6808
	310	76.7187	32.4509	30.4115	64.0503	70.2264	69.1388	38.0254	45.4777	35.9164	52.4974	39.3814	83.2663	67.8939	34.8415	23.6443	42.1788	103.275	102.342	29.9016	23.8938	81.8587
	320	71.8081	30.8758	29.1249	57.2045	66.1189	65.5132	35.1097	40.3525	32.0612	50.1503	34.4429	77.7964	66.4734	32.9986	23.8546	45.2473	94.0642	97.0041	32.8002	24.4948	77.0366
	330	66.8975	29.3007	27.8384	50.3587	62.0115	61.8875	32.194	35.2274	28.2059	47.8031	29.5044	72.3266	65.053	31.1558	24.0649	48.3157	84.8532	91.6666	35.6988	25.0958	72.2145
	340	61.9869	27.7255	26.5518	43.5128	57.904	58.2618	29.2782	30.1022	24.3507	45.4559	24.5659	66.8567	63.6325	29.313	24.2752	51.3842	75.6422	86.329	38.5974	25.6967	67.3924
	350	57.0763	26.1504	25.2652	36.667	53.7965	54.6362	26.3625	24.9771	20.4954	43.1088	19.6274	61.3868	62.212	27.4702	24.4855	54.4527	66.4311	80.9915	41.496	26.2977	62.5703
	360	52.9056	25.175	24.9141	33.2848	48.6908	49.3625	22.8035	21.8125	21.2467	40.7074	18.5785	56.3061	57.6054	25.4969	22.0181	49.5217	58.9075	74.238	36.8646	27.6861	58.829
	370	48.7348	24.1997	24.563	29.9026	43.5851	44.0889	19.2446	18.6479	21.9979	38.306	17.5296	51.2253	52.9988	23.5237	19.5507	44.5908	51.3838	67.4846	32.2331	29.0745	55.0878
	380	44.5641	23.2243	24.2119	26.5203	38.4795	38.8153	15.6856	15.4833	22.7491	35.9046	16.4808	46.1446	48.3921	21.5504	17.0833	39.6599	43.8601	60.7312	27.6016	30.4629	51.3465
	390	40.3934	22.249	23.8608	23.1381	33.3738	33.5417	12.1266	12.3187	23.5003	33.5032	15.4319	41.0639	43.7855	19.5771	14.6159	34.729	36.3364	53.9778	22.9702	31.8513	47.6053
	400	36.2226	21.2736	23.5097	19.7559	28.2681	28.2681	8.56764	9.15405	24.2515	31.1018	14.383	35.9831	39.1788	17.6038	12.1485	29.7981	28.8127	47.2243	18.3387	33.2397	43.864
	410	43.7759	22.0304	24.1023	22.0323	27.1804	26.9031	8.10777	11.1168	23.1046	30.3021	14.5701	39.958	41.1717	16.9184	11.4907	32.1158	30.3571	49.9212	20.7754	38.6081	48.5944
	420	51.3291	22.7872	24.695	24.3087	26.0927	25.5382	7.6479	13.0794	21.9577	29.5025	14.7572	43.9328	43.1647	16.233	10.8329	34.4335	31.9014	52.618	23.2121	43.9765	53.3248
	430	58.8823	23.544	25.2877	26.5852	25.0051	24.1732	7.18804	15.0421	20.8109	28.7028	14.9443	47.9076	45.1576	15.5476	10.1751	36.7513	33.4458	55.3148	25.6488	49.3448	58.0552
	440	66.4355	24.3008	25.8803	28.8616	23.9174	22.8083	6.72817	17.0048	19.664	27.9032	15.1314	51.8824	47.1505	14.8622	9.51735	39.069	34.9901	58.0116	28.0855	54.7132	62.7855
	450	73.9888	25.0576	26.473	31.138	22.8298	21.4433	6.2683	18.9675	18.5171	27.1035	15.3185	55.8572	49.1434	14.1768	8.85956	41.3868	36.5345	60.7084	30.5222	60.0816	67.5159
	460	62.1618	22.6429	24.0214	26.1686	22.1386	21.1458	6.94518	16.5814	15.71	23.559	13.128	51.0771	43.4812	14.7409	9.39709	37.4177	32.2435	54.7161	26.8213	51.2487	57.7168
	470	50.3349	20.2282	21.5697	21.1993	21.4474	20.8484	7.62206	14.1952	12.9028	20.0144	10.9375	46.2969	37.819	15.3051	9.93462	33.4487	27.9525	48.7238	23.1204	42.4158	47.9177
	480	38.5079	17.8135	19.118	16.2299	20.7562	20.5509	8.29894	11.809	10.0957	16.4698	8.747	41.5168	32.1568	15.8693	10.4722	29.4796	23.6615	42.7315	19.4194	33.5829	38.1186
	490	26.6809	15.3988	16.6664	11.2606	20.0651	20.2534	8.97582	9.42288	7.28859	12.9252	6.55651	36.7366	26.4945	16.4334	11.0097	25.5106	19.3705	36.7393	15.7185	24.75	28.3195
	500	14.854	12.9841	14.2147	6.2912	19.3739	19.956	9.65271	7.03671	4.48146	9.38059	4.36602	31.9565	20.8323	16.9976	11.5472	21.5415	15.0795	30.747	12.0176	15.9171	18.5204

## Sheet: Fig 5e
		TM motion amplitudes
	Frequency (Hz)
	150	13.8388	9.47839	8.01803	3.95622	12.0866	11.5481	9.0623	5.73709	4.74339	4.4241	2.45576	3.7364	8.37701	12.6694	2.01405	1.83927	11.9021	17.7983	10.2499	17.8837	16.4226	8.4217	11.3365
	160	20.2413	9.11448	7.38758	5.09433	11.4667	10.1926	7.8962	8.05441	12.1517	7.77219	4.80011	8.14554	13.472	13.8855	2.93624	6.23637	13.6134	20.6419	13.4375	16.9444	16.5793	19.6874	12.4833
	170	26.6437	8.75056	6.75714	6.23243	10.8469	8.83704	6.7301	10.3717	19.56	11.1203	7.14446	12.5547	18.5669	15.1015	3.85842	10.6335	15.3247	23.4856	16.6251	16.0052	16.736	30.953	13.63
	180	33.0462	8.38665	6.12669	7.37054	10.2271	7.48153	5.56401	12.6891	26.9684	14.4684	9.48881	16.9638	23.6619	16.3176	4.78061	15.0306	17.0361	26.3293	19.8127	15.0659	16.8927	42.2187	14.7767
	190	39.4487	8.02273	5.49625	8.50864	9.60729	6.12602	4.39791	15.0064	34.3767	17.8165	11.8332	21.373	28.7569	17.5336	5.70279	19.4277	18.7474	29.1729	23.0004	14.1267	17.0494	53.4844	15.9234
	200	45.8512	7.65882	4.8658	9.64675	8.98748	4.7705	3.23181	17.3237	41.785	21.1645	14.1775	25.7821	33.8518	18.7496	6.62497	23.8248	20.4587	32.0166	26.188	13.1874	17.206	64.7501	17.0701
	210	52.8911	9.0222	11.2129	7.52282	11.8159	6.35806	3.03983	15.7008	34.0315	25.8603	12.5068	19.1598	30.1349	14.256	6.08619	23.492	21.9983	32.7009	26.0585	13.4111	18.9255	62.4011	18.5468
	220	59.931	10.3856	17.56	5.39888	14.6444	7.94561	2.84784	14.078	26.2781	30.556	10.836	12.5374	26.4179	9.76239	5.54741	23.1593	23.5378	33.3852	25.9291	13.6349	20.6449	60.0521	20.0235
	230	66.9708	11.749	23.9072	3.27495	17.4729	9.53316	2.65586	12.4551	18.5246	35.2518	9.16529	5.91508	22.7009	5.26876	5.00863	22.8266	25.0774	34.0695	25.7996	13.8586	22.3644	57.7032	21.5002
	240	63.7884	12.5274	29.1979	15.1492	13.999	8.0931	5.15571	9.49636	16.0565	33.6173	16.1663	11.7749	30.7736	6.73123	9.76718	22.4501	28.1001	26.658	22.2846	13.7792	36.1612	72.0433	22.9827
	250	60.6059	13.3058	34.4887	27.0235	10.5252	6.65303	7.65556	6.53757	13.5883	31.9829	23.1672	17.6347	38.8464	8.19371	14.5257	22.0736	31.1228	19.2466	18.7695	13.6998	49.9579	86.3834	24.4651
	260	67.3978	26.7713	44.6613	29.7385	16.2137	5.64138	6.76865	9.62069	19.524	35.2835	21.8354	19.105	40.7893	8.59743	17.0712	24.6484	27.5076	21.9328	14.8074	14.0317	38.5745	85.3284	16.6773
	270	75.2981	41.6465	55.3762	31.4358	22.9201	4.67733	5.50542	13.3751	26.3934	39.1324	19.5777	20.0876	42.0511	8.88351	19.3707	27.5512	23.1549	25.7409	10.7956	14.4093	24.3933	82.5628	7.85938
	280	71.2077	32.4961	41.2606	24.7251	18.2517	5.01637	5.97058	13.5805	23.4564	36.4389	15.3203	14.4551	35.2374	11.3348	16.239	28.1265	20.2986	23.3371	9.04569	13.1052	22.8844	78.4462	8.74185
	290	67.1173	23.3458	27.1451	18.0144	13.5833	5.35542	6.43574	13.7859	20.5195	33.7454	11.0629	8.82265	28.4238	13.7862	13.1073	28.7017	17.4424	20.9333	7.29576	11.8011	21.3755	74.3296	9.62432
	300	63.0268	14.1954	13.0295	11.3037	8.91487	5.69446	6.90089	13.9913	17.5826	31.0519	6.80548	3.19017	21.6102	16.2375	9.97562	29.277	14.5862	18.5295	5.54583	10.497	19.8666	70.213	10.5068
	310	59.1102	13.602	14.7596	11.29	8.88755	7.08022	6.87531	12.8534	16.4724	28.6046	7.49388	4.14954	20.099	16.184	8.86274	25.5119	12.9212	18.2096	6.8386	13.4	18.1972	63.9521	10.0583
	320	55.1935	13.0086	16.4896	11.2763	8.86023	8.46598	6.84973	11.7155	15.3623	26.1573	8.18227	5.10891	18.5878	16.1304	7.74986	21.7467	11.2562	17.8897	8.13136	16.303	16.5279	57.6912	9.60984
	330	51.2768	12.4152	18.2197	11.2627	8.83292	9.85173	6.82414	10.5776	14.2521	23.71	8.87066	6.06828	17.0767	16.0769	6.63698	17.9815	9.59116	17.5697	9.42413	19.206	14.8585	51.4303	9.16136
	340	47.3601	11.8217	19.9497	11.249	8.8056	11.2375	6.79856	9.43974	13.142	21.2628	9.55906	7.02766	15.5655	16.0234	5.5241	14.2164	7.92615	17.2498	10.7169	22.109	13.1892	45.1695	8.71288
	350	43.4435	11.2283	21.6798	11.2353	8.77828	12.6233	6.77297	8.30185	12.0318	18.8155	10.2475	7.98703	14.0543	15.9699	4.41122	10.4512	6.26115	16.9299	12.0097	25.012	11.5198	38.9086	8.2644
	360	40.1022	10.0993	18.8037	11.4529	8.50869	11.8062	7.2832	8.0816	11.5962	17.316	10.1283	6.7503	13.7567	17.0183	6.30766	8.97692	5.04706	16.2782	10.7014	21.8183	13.4838	33.7406	8.08102
	370	36.7609	8.97026	15.9277	11.6705	8.2391	10.9892	7.79343	7.86136	11.1607	15.8166	10.0091	5.51357	13.459	18.0667	8.2041	7.5026	3.83297	15.6265	9.39308	18.6245	15.4479	28.5725	7.89764
	380	33.4196	7.84123	13.0517	11.8881	7.96951	10.1722	8.30366	7.64111	10.7251	14.3171	9.88991	4.27684	13.1614	19.115	10.1005	6.02828	2.61888	14.9748	8.08479	15.4308	17.4119	23.4045	7.71427
	390	30.0783	6.7122	10.1756	12.1056	7.69993	9.35514	8.81388	7.42086	10.2895	12.8176	9.77072	3.04011	12.8638	20.1634	11.997	4.55396	1.40479	14.3231	6.7765	12.2371	19.3759	18.2364	7.53089
	400	26.737	5.58317	7.29958	12.3232	7.43034	8.53812	9.32411	7.20062	9.85392	11.3182	9.65154	1.80338	12.5661	21.2118	13.8934	3.07964	0.190706	13.6715	5.46821	9.04332	21.34	13.0684	7.34751
	410	27.8076	5.48933	8.14441	12.3864	7.88212	8.27075	9.48003	6.38171	12.2154	12.9539	8.91218	2.45453	12.1077	21.7995	12.8939	3.89596	1.89059	13.5931	6.55541	10.238	19.5908	14.6611	7.42715
	420	28.8781	5.3955	8.98924	12.4495	8.33389	8.00338	9.63595	5.56281	14.5768	14.5897	8.17282	3.10568	11.6493	22.3872	11.8943	4.71227	3.59048	13.5148	7.64261	11.4327	17.8417	16.2537	7.50679
	430	29.9487	5.30166	9.83407	12.5127	8.78567	7.73601	9.79187	4.7439	16.9382	16.2255	7.43346	3.75683	11.1909	22.9749	10.8948	5.52859	5.29036	13.4365	8.72981	12.6273	16.0926	17.8464	7.58643
	440	31.0193	5.20782	10.6789	12.5758	9.23745	7.46864	9.9478	3.925	19.2997	17.8612	6.69409	4.40799	10.7325	23.5625	9.89521	6.34491	6.99025	13.3581	9.81702	13.822	14.3435	19.4391	7.66607
	450	32.0899	5.11399	11.5237	12.639	9.68922	7.20127	10.1037	3.10609	21.6611	19.497	5.95473	5.05914	10.2741	24.1502	8.89566	7.16123	8.69013	13.2798	10.9042	15.0167	12.5944	21.0318	7.74571
	460	28.4646	5.16808	10.1387	12.6909	10.3129	7.18534	9.40158	3.05309	17.5735	16.6616	5.85501	7.89349	10.611	21.9816	11.1141	7.03631	10.3814	12.9987	9.73165	14.3542	15.3156	17.5211	7.53846
	470	24.8392	5.22218	8.75367	12.7429	10.9366	7.16942	8.69944	3.00008	13.4859	13.8262	5.75528	10.7278	10.948	19.8129	13.3326	6.91138	12.0727	12.7176	8.55909	13.6917	18.0368	14.0104	7.33121
	480	21.2139	5.27627	7.36864	12.7949	11.5602	7.1535	7.9973	2.94708	9.39836	10.9908	5.65556	13.5622	11.2849	17.6443	15.5511	6.78646	13.7639	12.4365	7.38652	13.0292	20.758	10.4996	7.12396
	490	17.5885	5.33037	5.98361	12.8468	12.1839	7.13757	7.29516	2.89408	5.31078	8.15547	5.55583	16.3965	11.6219	15.4756	17.7696	6.66153	15.4552	12.1554	6.21395	12.3667	23.4792	6.98889	6.91671
	500	13.9632	5.38446	4.59858	12.8988	12.8075	7.12165	6.59302	2.84107	1.2232	5.32009	5.45611	19.2309	11.9588	13.307	19.988	6.53661	17.1465	11.8744	5.04139	11.7042	26.2004	3.47816	6.70946
		Stereocilia motion amplitudes
	Frequency (Hz)
	150	30.2469	18.4553	0.294982	12.9597	6.92758	14.3713	10.5349	23.0823	27.7165	16.5125	8.21508	13.8092	10.7599	2.80867	7.26591	4.04253	8.54164	25.2645	30.293	16.2826	35.8125	13.3605	5.734
	160	42.4205	27.6861	5.47206	14.7396	8.53508	21.6745	12.1716	25.074	37.9785	25.8849	10.8095	22.0018	19.0121	9.89195	10.1171	6.87079	13.4251	33.4165	37.3963	19.7704	56.1402	14.4355	7.07706
	170	54.5942	36.9169	10.6491	16.5194	10.1426	28.9777	13.8083	27.0657	48.2406	35.2574	13.404	30.1945	27.2644	16.9752	12.9682	9.69904	18.3086	41.5684	44.4996	23.2582	76.4679	15.5104	8.42012
	180	66.7678	46.1477	15.8262	18.2992	11.7501	36.281	15.445	29.0574	58.5026	44.6299	15.9985	38.3872	35.5166	24.0585	15.8194	12.5273	23.192	49.7204	51.6029	26.746	96.7956	16.5854	9.76318
	190	78.9414	55.3785	21.0033	20.0791	13.3576	43.5842	17.0817	31.0491	68.7647	54.0023	18.5929	46.5799	43.7689	31.1418	18.6706	15.3555	28.0755	57.8723	58.7062	30.2338	117.123	17.6604	11.1062
	200	91.115	64.6093	26.1804	21.8589	14.9651	50.8874	18.7183	33.0408	79.0268	63.3748	21.1874	54.7726	52.0211	38.2251	21.5217	18.1838	32.959	66.0243	65.8094	33.7216	137.451	18.7353	12.4493
	210	95.3251	73.6535	34.1127	29.2155	15.8938	47.0138	17.1099	27.0923	71.9109	63.9166	20.373	63.6714	48.0193	34.0661	17.1654	15.4984	39.1587	60.346	59.375	32.3771	123.892	30.8253	14.5213
	220	99.5352	82.6976	42.0451	36.572	16.8225	43.1401	15.5014	21.1438	64.795	64.4583	19.5587	72.5702	44.0174	29.9072	12.8091	12.813	45.3585	54.6677	52.9405	31.0326	110.334	42.9152	16.5932
	230	103.745	91.7417	49.9774	43.9286	17.7512	39.2664	13.8929	15.1954	57.6792	65	18.7443	81.469	40.0156	25.7483	8.45275	10.1276	51.5582	48.9894	46.5061	29.6881	96.7755	55.0052	18.6652
	240	106.596	79.2508	47.5	39.8123	17.1131	44.4888	15.8804	17.2223	57.0104	52.1035	21.6749	71.4287	35.242	27.6299	14.1081	10.2931	54.0829	43.9925	40.6253	33.36	90.6804	74.9025	16.1386
	250	109.447	66.76	45.0226	35.696	16.475	49.7111	17.8679	19.2492	56.3416	39.2069	24.6056	61.3883	30.4683	29.5116	19.7634	10.4586	56.6075	38.9956	34.7445	37.0319	84.5853	94.7997	13.6121
	260	115.83	73.2236	40.4805	30.918	15.6778	39.9156	14.1195	14.9147	58.9052	37.4608	26.1119	55.4537	31.8568	28.4311	16.5587	12.0691	56.8411	35.7529	35.85	33.0456	75.3782	88.1699	12.8795
	270	122.605	81.7933	35.7091	26.0665	14.863	28.4514	9.7338	9.8733	61.828	36.9538	27.4599	49.9753	33.93	27.0216	12.3696	13.8402	56.82	32.7052	37.7318	28.2083	65.8254	78.5927	12.3462
	280	125.326	80.4101	39.3234	31.9826	14.0929	24.6192	13.7891	12.0643	57.2007	41.1878	25.1096	49.1907	32.9453	24.7146	11.9827	11.8237	51.5731	30.2632	38.0415	21.142	68.2569	83.2263	10.1864
	290	128.046	79.0269	42.9378	37.8987	13.3229	20.7871	17.8444	14.2552	52.5734	45.4218	22.7592	48.4062	31.9606	22.4076	11.5958	9.80713	46.3261	27.8211	38.3512	14.0756	70.6884	87.8599	8.02654
	300	130.766	77.6437	46.5521	43.8148	12.5528	16.9549	21.8997	16.4462	47.946	49.6559	20.4089	47.6217	30.9759	20.1006	11.2089	7.7906	41.0792	25.3791	38.6609	7.00925	73.1198	92.4935	5.8667
	310	120.17	72.4031	47.8871	42.361	12.1528	18.5794	21.6846	15.7773	45.3777	46.7223	20.1915	44.8347	27.9222	19.9038	10.6782	7.56122	35.0427	24.8246	34.8213	7.0354	68.2934	88.1891	7.86006
	320	109.574	67.1626	49.2221	40.9072	11.7527	20.204	21.4696	15.1085	42.8094	43.7888	19.974	42.0477	24.8686	19.707	10.1475	7.33183	29.0063	24.2701	30.9817	7.06155	63.467	83.8847	9.85343
	330	98.9776	61.922	50.5571	39.4534	11.3527	21.8285	21.2545	14.4397	40.241	40.8552	19.7566	39.2607	21.8149	19.5102	9.61676	7.10245	22.9698	23.7155	27.1421	7.0877	58.6406	79.5804	11.8468
	340	88.3814	56.6814	51.8921	37.9997	10.9526	23.4531	21.0395	13.7708	37.6727	37.9216	19.5391	36.4737	18.7612	19.3134	9.08605	6.87307	16.9334	23.161	23.3024	7.11386	53.8142	75.276	13.8402
	350	77.7852	51.4408	53.2271	36.5459	10.5526	25.0776	20.8244	13.102	35.1043	34.9881	19.3217	33.6867	15.7075	19.1166	8.55535	6.64368	10.8969	22.6065	19.4628	7.14001	48.9878	70.9716	15.8335
	360	73.454	47.1546	46.2782	33.4921	8.99674	22.2869	18.3757	11.7259	30.4731	32.4009	17.556	33.7721	14.2748	18.9807	8.37611	6.23352	11.3806	22.588	19.2377	7.77831	42.3117	61.4701	14.7081
	370	69.1228	42.8685	39.3293	30.4383	7.44089	19.4962	15.927	10.3498	25.8419	29.8138	15.7903	33.8574	12.8422	18.8447	8.19687	5.82335	11.8644	22.5695	19.0125	8.4166	35.6356	51.9687	13.5827
	380	64.7916	38.5823	32.3803	27.3844	5.88504	16.7055	13.4783	8.9737	21.2107	27.2266	14.0246	33.9428	11.4096	18.7087	8.01763	5.41318	12.3481	22.551	18.7873	9.0549	28.9596	42.4673	12.4573
	390	60.4604	34.2962	25.4314	24.3306	4.32919	13.9148	11.0296	7.5976	16.5794	24.6395	12.259	34.0281	9.97693	18.5728	7.83839	5.00302	12.8319	22.5326	18.5621	9.6932	22.2835	32.9658	11.332
	400	56.1292	30.01	18.4824	21.2768	2.77334	11.1241	8.58094	6.22151	11.9482	22.0524	10.4933	34.1135	8.54429	18.4368	7.65915	4.59285	13.3156	22.5141	18.337	10.3315	15.6075	23.4644	10.2066
	410	57.2196	33.3982	21.6843	22.9852	5.52275	12.4052	11.8541	8.02119	15.9631	23.3554	9.16554	33.2514	11.4342	18.2708	7.44636	5.92378	14.4181	20.6794	20.2203	14.371	18.0624	23.8772	9.76545
	420	58.31	36.7863	24.8862	24.6935	8.27216	13.6863	15.1272	9.82088	19.978	24.6583	7.8378	32.3893	14.3242	18.1047	7.23357	7.25471	15.5206	18.8447	22.1037	18.4105	20.5173	24.2901	9.32433
	430	59.4005	40.1745	28.0881	26.4018	11.0216	14.9674	18.4004	11.6206	23.9929	25.9613	6.51007	31.5272	17.2141	17.9386	7.02078	8.58564	16.6231	17.01	23.987	22.45	22.9722	24.703	8.88322
	440	60.4909	43.5627	31.29	28.1102	13.771	16.2485	21.6735	13.4203	28.0078	27.2643	5.18233	30.6651	20.104	17.7726	6.80799	9.91656	17.7257	15.1753	25.8704	26.4896	25.4272	25.1158	8.44211
	450	61.5813	46.9508	34.4919	29.8185	16.5204	17.5296	24.9467	15.2199	32.0227	28.5673	3.85459	29.803	22.994	17.6065	6.5952	11.2475	18.8282	13.3406	27.7537	30.5291	27.8821	25.5287	8.00099
	460	56.7466	43.9844	30.0073	25.3009	15.9617	15.9226	22.3761	15.4377	28.8229	25.9837	4.05594	27.1735	19.304	16.7426	6.25044	9.81374	17.932	12.4002	24.0092	30.2281	25.6786	22.6329	6.82733
	470	51.9119	41.0179	25.5227	20.7833	15.4031	14.3157	19.8054	15.6555	25.6231	23.4001	4.25729	24.5439	15.6139	15.8786	5.90568	8.38	17.0359	11.4598	20.2647	29.9271	23.4751	19.737	5.65367
	480	47.0772	38.0515	21.0381	16.2657	14.8444	12.7088	17.2348	15.8733	22.4233	20.8166	4.45863	21.9144	11.9239	15.0147	5.56092	6.94625	16.1398	10.5194	16.5202	29.6261	21.2716	16.8412	4.48
	490	42.2425	35.085	16.5535	11.7481	14.2858	11.1018	14.6642	16.0911	19.2235	18.233	4.65998	19.2848	8.2339	14.1507	5.21616	5.5125	15.2436	9.57904	12.7757	29.3251	19.0681	13.9453	3.30634
	500	37.4077	32.1186	12.0689	7.23054	13.7271	9.49491	12.0936	16.3089	16.0236	15.6494	4.86132	16.6552	4.54388	13.2868	4.8714	4.07875	14.3475	8.63866	9.03123	29.0241	16.8647	11.0495	2.13268

## Sheet: Fig. 5f
		TM motion amplitudes
	Frequency (Hz)
	150	13.8388	8.13612	8.09982	8.33411	11.4127	6.98219	6.97447	3.05814	11.5111	2.93797	1.44135	10.2499	15.3503	9.00705	12.0619	5.23808	8.10492
	160	20.7236	8.69704	7.38237	15.4075	11.231	6.50928	8.84689	7.48997	12.9588	3.31993	7.71642	13.4375	12.8694	10.8723	13.9513	11.3017	9.22114
	170	27.6084	9.25795	6.66491	22.4809	11.0494	6.03637	10.7193	11.9218	14.4065	3.70189	13.9915	16.6251	10.3885	12.7376	15.8408	17.3653	10.3374
	180	34.4933	9.81887	5.94746	29.5544	10.8678	5.56347	12.5917	16.3536	15.8542	4.08385	20.2666	19.8127	7.90754	14.6028	17.7302	23.4289	11.4536
	190	41.3781	10.3798	5.23	36.6278	10.6861	5.09056	14.4641	20.7855	17.3019	4.46581	26.5416	23.0004	5.42663	16.4681	19.6196	29.4925	12.5698
	200	48.263	10.9407	4.51255	43.7012	10.5045	4.61766	16.3366	25.2173	18.7496	4.84777	32.8167	26.188	2.94572	18.3334	21.5091	35.5561	13.686
	210	56.1853	8.68082	10.6709	35.8224	12.3124	6.27314	14.6139	18.6894	14.0906	11.0373	28.6903	26.4828	14.2431	20.0865	27.7949	37.3085	37.7017
	220	64.1076	6.42095	16.8293	27.9436	14.1204	7.92862	12.8912	12.1615	9.43155	17.2269	24.5639	26.7776	25.5404	21.8397	34.0807	39.0609	61.7174
	230	72.03	4.16109	22.9877	20.0648	15.9283	9.58411	11.1685	5.63354	4.7725	23.4165	20.4375	27.0724	36.8377	23.5928	40.3665	40.8134	85.7331
	240	66.4384	8.55276	27.1396	13.0077	14.0628	8.11978	7.35942	13.2635	6.91627	17.8739	17.5786	22.749	40.8802	24.456	50.9869	44.0539	64.5296
	250	60.8468	12.9444	31.2915	5.95064	12.1972	6.65546	3.55038	20.8934	9.06005	12.3313	14.7198	18.4256	44.9227	25.3192	61.6073	47.2944	43.3262
	260	67.3978	26.1418	32.9379	69.5691	18.3079	6.29946	7.95878	20.9133	9.74545	10.0078	24.0139	13.8844	31.9027	28.7687	60.3256	61.2551	44.8637
	270	75.2981	40.3176	34.3059	141.04	25.3048	6.0666	13.2802	20.0876	10.2688	8.04204	34.6583	9.31904	16.9869	32.5055	57.7215	76.407	48.9281
	280	72.7091	32.5721	27.4671	98.6889	20.7235	5.94256	11.9436	16.654	12.2159	9.47342	33.0163	8.17343	24.6106	24.8714	56.0119	66.1468	50.7577
	290	70.1201	24.8267	20.6284	56.3374	16.1422	5.81851	10.607	13.2203	14.1629	10.9048	31.3742	7.02782	32.2344	17.2373	54.3023	55.8866	52.5874
	300	67.5311	17.0812	13.7896	13.9858	11.5609	5.69446	9.27039	9.7867	16.11	12.3362	29.7321	5.88221	39.8581	9.60327	52.5927	45.6264	54.417
	310	63.2993	15.9106	16.8147	14.4679	10.8467	7.50429	7.97149	9.42677	15.3554	13.1769	26.5364	7.38126	34.1705	10.1646	46.2631	39.9298	48.2391
	320	59.0674	14.74	19.8397	14.9499	10.1325	9.31412	6.67259	9.06683	14.6009	14.0176	23.3407	8.88031	28.4828	10.726	39.9335	34.2331	42.0612
	330	54.8356	13.5695	22.8648	15.432	9.4183	11.1239	5.37369	8.7069	13.8463	14.8584	20.145	10.3794	22.7952	11.2873	33.6039	28.5365	35.8833
	340	50.6037	12.3989	25.8898	15.914	8.70411	12.9338	4.0748	8.34696	13.0917	15.6991	16.9494	11.8784	17.1076	11.8487	27.2743	22.8399	29.7055
	350	46.3719	11.2283	28.9149	16.396	7.98992	14.7436	2.7759	7.98703	12.3372	16.5399	13.7537	13.3775	11.4199	12.41	20.9447	17.1433	23.5276
	360	43.0278	9.87142	25.2075	16.6457	7.02419	13.4776	3.42832	6.63741	14.276	15.402	11.6849	11.5623	13.095	13.317	18.6758	17.9106	22.0971
	370	39.6838	8.51453	21.5001	16.8953	6.05846	12.2115	4.08074	5.28779	16.2148	14.2642	9.61611	9.74717	14.77	14.2239	16.4069	18.6779	20.6666
	380	36.3397	7.15764	17.7927	17.1449	5.09274	10.9455	4.73316	3.93817	18.1535	13.1264	7.54732	7.93203	16.445	15.1309	14.138	19.4451	19.2361
	390	32.9956	5.80075	14.0853	17.3945	4.12701	9.6795	5.38557	2.58855	20.0923	11.9886	5.47853	6.11689	18.1201	16.0378	11.8691	20.2124	17.8056
	400	29.6516	4.44385	10.3779	17.6441	3.16128	8.41347	6.03799	1.23893	22.0311	10.8507	3.40974	4.30175	19.7951	16.9448	9.60027	20.9797	16.3751
	410	30.1392	4.46017	10.9861	15.4474	4.17018	7.99213	6.46761	1.58554	22.455	9.97552	4.26344	5.62224	18.355	15.9001	11.1377	19.4837	18.4928
	420	30.6269	4.47648	11.5943	13.2506	5.17908	7.57078	6.89723	1.93215	22.8788	9.10032	5.11713	6.94274	16.9148	14.8554	12.6752	17.9877	20.6104
	430	31.1146	4.4928	12.2025	11.0539	6.18799	7.14943	7.32685	2.27876	23.3026	8.22511	5.97083	8.26323	15.4747	13.8107	14.2126	16.4917	22.728
	440	31.6022	4.50911	12.8107	8.85709	7.19689	6.72809	7.75647	2.62537	23.7264	7.3499	6.82452	9.58372	14.0346	12.7659	15.7501	14.9957	24.8456
	450	32.0899	4.52542	13.4189	6.66032	8.20579	6.30674	8.18609	2.97198	24.1502	6.47469	7.67822	10.9042	12.5944	11.7212	17.2875	13.4998	26.9632
	460	28.3135	4.97071	13.2953	7.30156	8.94852	6.88467	9.15671	5.75245	21.3894	7.10628	9.26117	9.56158	14.0323	10.6236	14.7802	11.5738	25.6271
	470	24.5372	5.41601	13.1717	7.94281	9.69124	7.4626	10.1273	8.53291	18.6286	7.73788	10.8441	8.21893	15.4701	9.52608	12.2729	9.6478	24.291
	480	20.7608	5.8613	13.0481	8.58405	10.434	8.04053	11.0979	11.3134	15.8678	8.36947	12.4271	6.87629	16.9079	8.42851	9.76564	7.72183	22.9549
	490	16.9844	6.30659	12.9245	9.22529	11.1767	8.61846	12.0686	14.0938	13.1069	9.00107	14.01	5.53365	18.3457	7.33094	7.25835	5.79585	21.6188
	500	13.2081	6.75188	12.8008	9.86653	11.9194	9.19639	13.0392	16.8743	10.3461	9.63266	15.593	4.19101	19.7836	6.23338	4.75106	3.86987	20.2826
		Stereocilia motion amplitudes
	Frequency (Hz)
	150	26.3469	19.8616	1.53488	22.5587	12.4009	6.74442	2.87584	12.8979	11.3827	9.11277	28.014	14.5487	21.8134	1.65837	8.32284	6.11224	6.8193
	160	42.167	34.4407	6.26181	27.1587	10.491	9.3783	4.79944	11.11	16.9118	11.0481	47.6869	16.1348	31.6147	2.96994	12.1721	10.7024	14.1756
	170	57.9872	49.0198	10.9887	31.7587	8.58109	12.0122	6.72305	9.32217	22.4408	12.9835	67.3599	17.7208	41.416	4.28151	16.0214	15.2927	21.5318
	180	73.8073	63.5988	15.7157	36.3587	6.67118	14.6461	8.64665	7.53431	27.9699	14.9189	87.0328	19.3069	51.2172	5.59307	19.8707	19.8829	28.8881
	190	89.6275	78.1779	20.4426	40.9587	4.76126	17.28	10.5702	5.74644	33.499	16.8543	106.706	20.8929	61.0185	6.90464	23.72	24.4731	36.2443
	200	105.448	92.757	25.1695	45.5587	2.85134	19.9138	12.4939	3.95858	39.0281	18.7897	126.379	22.479	70.8198	8.21621	27.5693	29.0633	43.6006
	210	115.591	103.271	29.1433	40.2713	2.60165	17.4908	12.7496	3.35023	38.351	22.4567	131.125	24.2802	69.1624	8.79809	35.8393	37.4732	63.4313
	220	125.735	113.786	33.117	34.984	2.35196	15.0678	13.0053	2.74189	37.674	26.1238	135.872	26.0814	67.505	9.37997	44.1093	45.8832	83.262
	230	135.879	124.3	37.0908	29.6967	2.10226	12.6448	13.261	2.13355	36.997	29.7909	140.618	27.8826	65.8477	9.96185	52.3793	54.2932	103.093
	240	137.057	108.92	31.3192	23.3549	7.33833	12.4291	14.9155	9.018	32.8099	24.0099	147.728	22.5078	63.6742	7.64527	55.8759	53.5702	86.539
	250	138.236	93.5402	25.5476	17.0131	12.5744	12.2135	16.5699	15.9024	28.6229	18.229	154.838	17.1331	61.5007	5.32869	59.3725	52.8473	69.9854
	260	157.476	109.098	19.0697	25.2833	14.6864	12.0718	13.6251	13.1373	25.8509	15.2044	150.376	15.0154	58.8145	9.84429	57.0245	64.9188	88.7431
	270	178.724	128.094	12.5134	35.177	16.4513	11.9383	10.1693	9.30005	23.2361	12.4861	144.628	13.2596	56.0713	15.119	54.0271	78.4119	111.424
	280	168.538	121.182	15.796	28.7962	12.2745	12.7333	10.6153	8.82218	21.8498	11.4198	127.354	12.2074	53.1148	11.9188	50.9523	70.5447	102.374
	290	158.351	114.271	19.0786	22.4154	8.09759	13.5282	11.0614	8.34432	20.4635	10.3536	110.081	11.1553	50.1583	8.71852	47.8774	62.6774	93.3239
	300	148.165	107.359	22.3612	16.0346	3.92071	14.3232	11.5075	7.86645	19.0771	9.28736	92.807	10.1032	47.2019	5.51826	44.8026	54.8102	84.2737
	310	136.604	100.411	21.4949	15.49	4.77193	13.3947	10.4825	8.70881	19.6977	8.56413	80.4321	9.7067	43.7556	6.27826	37.731	46.8358	72.962
	320	125.043	93.4631	20.6285	14.9454	5.62315	12.4662	9.45744	9.55116	20.3182	7.8409	68.0572	9.3102	40.3092	7.03826	30.6595	38.8615	61.6503
	330	113.482	86.5151	19.7621	14.4008	6.47437	11.5377	8.43242	10.3935	20.9388	7.11767	55.6823	8.9137	36.8629	7.79827	23.588	30.8872	50.3386
	340	101.921	79.5672	18.8957	13.8562	7.32559	10.6092	7.40741	11.2359	21.5594	6.39444	43.3074	8.5172	33.4166	8.55827	16.5164	22.9128	39.0269
	350	90.3595	72.6193	18.0293	13.3116	8.17681	9.68068	6.38239	12.0782	22.1799	5.67121	30.9324	8.1207	29.9702	9.31827	9.44491	14.9385	27.7152
	360	84.4314	64.6136	17.5567	12.984	7.51856	10.2934	5.70905	10.8926	20.2903	6.5552	27.5559	7.95575	25.1804	8.52253	8.76075	14.9687	23.6738
	370	78.5033	56.608	17.0841	12.6564	6.8603	10.906	5.03571	9.70701	18.4007	7.43919	24.1793	7.7908	20.3907	7.7268	8.07658	14.9989	19.6323
	380	72.5752	48.6023	16.6115	12.3289	6.20205	11.5187	4.36237	8.5214	16.5111	8.32317	20.8028	7.62585	15.6009	6.93106	7.39242	15.0291	15.5909
	390	66.6471	40.5967	16.1388	12.0013	5.5438	12.1314	3.68903	7.33579	14.6215	9.20716	17.4262	7.4609	10.8111	6.13532	6.70825	15.0593	11.5495
	400	60.719	32.5911	15.6662	11.6737	4.88554	12.744	3.01568	6.15018	12.7319	10.0911	14.0497	7.29594	6.02138	5.33958	6.02409	15.0895	7.50802
	410	62.8666	37.2015	16.8133	15.9085	5.40622	12.0018	4.11141	6.36298	14.2983	9.85324	14.0274	8.23531	6.90333	7.17832	6.27395	12.7106	9.41192
	420	65.0142	41.8119	17.9605	20.1433	5.9269	11.2595	5.20714	6.57578	15.8647	9.61534	14.0051	9.17467	7.78528	9.01705	6.52381	10.3318	11.3158
	430	67.1618	46.4223	19.1076	24.3781	6.44758	10.5172	6.30286	6.78858	17.4311	9.37744	13.9828	10.114	8.66722	10.8558	6.77368	7.95288	13.2197
	440	69.3094	51.0328	20.2547	28.613	6.96825	9.77488	7.39859	7.00137	18.9975	9.13953	13.9605	11.0534	9.54917	12.6945	7.02354	5.574	15.1236
	450	71.457	55.6432	21.4018	32.8478	7.48893	9.03258	8.49431	7.21417	20.5638	8.90163	13.9382	11.9928	10.4311	14.5333	7.2734	3.19511	17.0276
	460	62.905	49.9426	18.7993	30.4667	8.73213	8.2419	8.20937	7.14404	17.8803	9.51006	11.9885	10.9223	9.12243	12.3855	7.33262	3.93206	15.6977
	470	54.3529	44.242	16.1967	28.0857	9.97533	7.45122	7.92442	7.0739	15.1968	10.1185	10.0388	9.85192	7.81374	10.2378	7.39184	4.66901	14.3678
	480	45.8009	38.5414	13.5942	25.7046	11.2185	6.66054	7.63947	7.00377	12.5132	10.7269	8.0891	8.7815	6.50506	8.09013	7.45106	5.40595	13.038
	490	37.2489	32.8408	10.9916	23.3235	12.4617	5.86986	7.35452	6.93363	9.82966	11.3354	6.13939	7.71108	5.19637	5.94242	7.51028	6.1429	11.7081
	500	28.6969	27.1402	8.38904	20.9424	13.7049	5.07918	7.06958	6.8635	7.14612	11.9438	4.18967	6.64066	3.88768	3.79471	7.5695	6.87985	10.3782

## Sheet: Fig. 5g
		TM motion phase
	Frequency (Hz)
	150	-1.06615	-1.25691	-1.73487	-1.8137	-2.20002	-1.50425	-2.11565	-1.43346	-1.33745	-1.27523	-1.30132	-1.15264	-1.39433	-1.12731	-1.40655	-2.11048	-1.20659	-1.60276	-1.39043	-2.00548	-2.31542
	160	-1.62462	-1.76138	-2.16709	-2.26892	-2.57968	-2.01086	-2.47175	-1.86139	-1.80952	-1.74932	-1.77176	-1.62729	-1.92504	-1.64301	-1.92193	-2.49777	-1.76861	-2.10823	-1.94911	-2.50489	-2.77615
	170	-2.18308	-2.26585	-2.59931	-2.72414	-2.95934	-2.51747	-2.82785	-2.28931	-2.28159	-2.2234	-2.24219	-2.10193	-2.45576	-2.15872	-2.43731	-2.88505	-2.33063	-2.6137	-2.5078	-3.0043	-3.23687
	180	-2.74154	-2.77032	-3.03153	-3.17935	-3.339	-3.02407	-3.18395	-2.71723	-2.75365	-2.69749	-2.71262	-2.57658	-2.98647	-2.67442	-2.9527	-3.27233	-2.89265	-3.11918	-3.06649	-3.5037	-3.6976
	190	-3.30001	-3.27478	-3.46375	-3.63457	-3.71866	-3.53068	-3.54004	-3.14515	-3.22572	-3.17158	-3.18306	-3.05122	-3.51718	-3.19012	-3.46808	-3.65962	-3.45467	-3.62465	-3.62518	-4.00311	-4.15833
	200	-3.85847	-3.77925	-3.89597	-4.08979	-4.09832	-4.03729	-3.89614	-3.57308	-3.69779	-3.64567	-3.65349	-3.52587	-4.04789	-3.70582	-3.98347	-4.0469	-4.01668	-4.13012	-4.18387	-4.50252	-4.61906
	210	-4.17452	-4.17014	-4.25447	-4.47576	-4.36426	-4.35612	-4.28583	-3.94047	-4.04927	-4.00753	-3.99699	-3.89826	-4.43119	-4.09411	-4.28957	-4.41695	-4.43705	-4.50502	-4.55191	-5.00484	-5.15029
	220	-4.49057	-4.56104	-4.61297	-4.86174	-4.63021	-4.67495	-4.67552	-4.30786	-4.40074	-4.36939	-4.34048	-4.27066	-4.81449	-4.4824	-4.59568	-4.787	-4.85741	-4.87992	-4.91995	-5.50716	-5.68152
	230	-4.80662	-4.95193	-4.97147	-5.24771	-4.89615	-4.99379	-5.0652	-4.67525	-4.75222	-4.73125	-4.68397	-4.64305	-5.19779	-4.87069	-4.90179	-5.15705	-5.27777	-5.25482	-5.28799	-6.00948	-6.21275
	240	-5.36199	-5.43223	-5.27614	-5.81803	-5.72604	-5.60592	-5.70739	-5.13531	-5.19494	-5.23181	-5.13888	-5.06796	-5.72686	-5.37747	-5.69747	-5.83671	-5.73064	-5.72351	-5.77062	-6.41768	-6.50312
	250	-5.91735	-5.91254	-5.5808	-6.38836	-6.55594	-6.21806	-6.34958	-5.59537	-5.63765	-5.73238	-5.59378	-5.49287	-6.25593	-5.88425	-6.49316	-6.51638	-6.18352	-6.1922	-6.25324	-6.82589	-6.7935
	260	-6.23733	-6.32126	-6.06267	-6.68208	-6.98426	-6.50038	-6.68033	-6.04689	-6.08857	-6.24289	-5.95023	-6.05963	-6.57495	-6.49929	-7.19311	-6.79208	-6.58326	-6.52061	-6.595	-7.09959	-7.03719
	270	-6.53116	-6.72203	-6.56423	-6.94507	-7.36796	-6.74605	-6.97647	-6.49746	-6.54039	-6.7545	-6.29574	-6.64215	-6.87063	-7.12636	-7.88243	-7.02289	-6.9771	-6.83344	-6.92111	-7.35834	-7.27569
	280	-6.79615	-6.95956	-6.77408	-7.17259	-7.35451	-6.97961	-7.21436	-6.74992	-6.79784	-6.92788	-6.63615	-6.87016	-7.01116	-7.15746	-7.48254	-7.19469	-7.12887	-7.03461	-6.89425	-7.49281	-7.3717
	290	-7.06114	-7.19709	-6.98392	-7.40011	-7.34107	-7.21317	-7.45225	-7.00239	-7.05528	-7.10126	-6.97656	-7.09818	-7.15169	-7.18856	-7.08266	-7.36648	-7.28064	-7.23577	-6.8674	-7.62728	-7.4677
	300	-7.32613	-7.43463	-7.19377	-7.62764	-7.32762	-7.44673	-7.69014	-7.25486	-7.31272	-7.27464	-7.31697	-7.32619	-7.29221	-7.21966	-6.68278	-7.53828	-7.43241	-7.43694	-6.84054	-7.76174	-7.56371
	310	-7.5003	-7.61158	-7.41816	-7.81383	-7.51589	-7.61445	-7.60824	-7.38006	-7.45894	-7.44409	-7.45025	-7.46093	-7.37971	-7.28752	-6.91198	-7.76142	-7.57127	-7.55733	-7.12266	-7.82727	-7.74448
	320	-7.67446	-7.78852	-7.64255	-8.00002	-7.70415	-7.78217	-7.52634	-7.50526	-7.60516	-7.61354	-7.58353	-7.59568	-7.46721	-7.35539	-7.14118	-7.98456	-7.71013	-7.67771	-7.40477	-7.8928	-7.92526
	330	-7.84863	-7.96547	-7.86694	-8.18621	-7.89242	-7.94989	-7.44445	-7.63046	-7.75138	-7.78298	-7.71681	-7.73042	-7.55471	-7.42325	-7.37039	-8.2077	-7.84899	-7.7981	-7.68689	-7.95833	-8.10603
	340	-8.0228	-8.14241	-8.09133	-8.37241	-8.08069	-8.11761	-7.36255	-7.75565	-7.8976	-7.95243	-7.85009	-7.86516	-7.64221	-7.49112	-7.59959	-8.43084	-7.98784	-7.91848	-7.96901	-8.02386	-8.28681
	350	-8.19696	-8.31936	-8.31573	-8.5586	-8.26895	-8.28533	-7.28065	-7.88085	-8.04382	-8.12187	-7.98338	-7.99991	-7.72971	-7.55898	-7.8288	-8.65399	-8.1267	-8.03887	-8.25112	-8.08938	-8.46758
	360	-8.31329	-8.18097	-8.03259	-8.70352	-8.12379	-8.5742	-7.8968	-8.02854	-8.21778	-8.20166	-8.05918	-8.09574	-7.85466	-7.73176	-8.16199	-8.6994	-8.18105	-8.22586	-8.27745	-8.15822	-8.53891
	370	-8.42961	-8.04258	-7.74945	-8.84844	-7.97862	-8.86308	-8.51294	-8.17623	-8.39173	-8.28144	-8.13499	-8.19156	-7.97961	-7.90455	-8.49518	-8.74481	-8.23539	-8.41285	-8.30378	-8.22705	-8.61024
	380	-8.54594	-7.90419	-7.46631	-8.99336	-7.83345	-9.15196	-9.12908	-8.32392	-8.56568	-8.36123	-8.2108	-8.28739	-8.10456	-8.07733	-8.82837	-8.79022	-8.28974	-8.59984	-8.33011	-8.29588	-8.68156
	390	-8.66226	-7.7658	-7.18317	-9.13829	-7.68828	-9.44084	-9.74522	-8.47161	-8.73963	-8.44101	-8.28661	-8.38322	-8.22951	-8.25011	-9.16157	-8.83563	-8.34409	-8.78683	-8.35643	-8.36472	-8.75289
	400	-8.77859	-7.62741	-6.90003	-9.28321	-7.54311	-9.72972	-10.3614	-8.6193	-8.91358	-8.5208	-8.36241	-8.47905	-8.35446	-8.4229	-9.49476	-8.88105	-8.39843	-8.97382	-8.38276	-8.43355	-8.82422
	410	-9.11414	-8.07201	-7.48874	-9.53439	-8.10779	-9.79074	-10.3947	-8.95278	-9.16409	-8.91964	-8.71099	-8.80355	-8.71553	-8.77257	-9.59536	-9.06524	-8.68393	-9.29328	-8.81478	-8.8219	-9.12249
	420	-9.44969	-8.51661	-8.07744	-9.78557	-8.67246	-9.85176	-10.428	-9.28626	-9.41461	-9.31847	-9.05956	-9.12804	-9.0766	-9.12224	-9.69595	-9.24944	-8.96942	-9.61273	-9.2468	-9.21025	-9.42076
	430	-9.78524	-8.96121	-8.66614	-10.0367	-9.23714	-9.91279	-10.4613	-9.61974	-9.66512	-9.71731	-9.40814	-9.45253	-9.43767	-9.4719	-9.79655	-9.43364	-9.25491	-9.93219	-9.67882	-9.59859	-9.71903
	440	-10.1208	-9.40581	-9.25485	-10.2879	-9.80182	-9.97381	-10.4946	-9.95322	-9.91563	-10.1161	-9.75671	-9.77703	-9.79874	-9.82157	-9.89714	-9.61783	-9.54041	-10.2516	-10.1108	-9.98694	-10.0173
	450	-10.4563	-9.85041	-9.84355	-10.5391	-10.3665	-10.0348	-10.5279	-10.2867	-10.1661	-10.515	-10.1053	-10.1015	-10.1598	-10.1712	-9.99774	-9.80203	-9.8259	-10.5711	-10.5429	-10.3753	-10.3156
	460	-10.5122	-9.99398	-9.81547	-10.5808	-10.5143	-10.1936	-10.1875	-10.4202	-10.3313	-10.6043	-9.87015	-10.3106	-10.2566	-10.2241	-9.74685	-10.2048	-9.71006	-10.6124	-10.698	-10.4934	-10.506
	470	-10.568	-10.1375	-9.78739	-10.6225	-10.6622	-10.3523	-9.84716	-10.5537	-10.4964	-10.6937	-9.63501	-10.5196	-10.3533	-10.277	-9.49597	-10.6075	-9.59421	-10.6537	-10.8532	-10.6116	-10.6965
	480	-10.6238	-10.2811	-9.75931	-10.6641	-10.81	-10.511	-9.50679	-10.6872	-10.6615	-10.7831	-9.39987	-10.7287	-10.4501	-10.3299	-9.24508	-11.0103	-9.47837	-10.6951	-11.0083	-10.7297	-10.8869
	490	-10.6797	-10.4247	-9.73122	-10.7058	-10.9578	-10.6697	-9.16642	-10.8206	-10.8266	-10.8724	-9.16473	-10.9377	-10.5468	-10.3828	-8.9942	-11.413	-9.36252	-10.7364	-11.1635	-10.8478	-11.0773
	500	-10.7355	-10.5682	-9.70314	-10.7475	-11.1057	-10.8284	-8.82605	-10.9541	-10.9917	-10.9618	-8.92959	-11.1468	-10.6436	-10.4356	-8.74331	-11.8157	-9.24667	-10.7777	-11.3186	-10.966	-11.2678
	Frequency (Hz)
	150	-1.81249	-1.34176	-1.3625	-1.74338	-1.77915	-1.90328	-2.03734	-1.56393	-0.889518	-1.50475	-1.25163	-1.21602	-1.19004	-1.39584	-1.46311	-1.32587	-1.53532	-1.58604	-1.89012	-2.50782	-2.43896
	160	-2.18362	-1.87716	-1.8997	-2.20399	-2.22468	-2.32259	-2.4593	-2.00134	-1.46252	-1.94625	-1.70556	-1.72889	-1.72337	-1.93353	-1.98937	-1.8995	-2.05245	-2.11893	-2.38011	-2.93465	-2.8742
	170	-2.55475	-2.41256	-2.43689	-2.66459	-2.67021	-2.7419	-2.88126	-2.43874	-2.03551	-2.38774	-2.15949	-2.24176	-2.2567	-2.47122	-2.51564	-2.47314	-2.56958	-2.65182	-2.8701	-3.36147	-3.30944
	180	-2.92588	-2.94796	-2.97409	-3.12519	-3.11574	-3.16121	-3.30322	-2.87615	-2.60851	-2.82924	-2.61341	-2.75462	-2.79003	-3.00892	-3.0419	-3.04678	-3.08671	-3.18472	-3.36009	-3.7883	-3.74468
	190	-3.29701	-3.48336	-3.51129	-3.5858	-3.56127	-3.58052	-3.72518	-3.31356	-3.18151	-3.27074	-3.06734	-3.26749	-3.32336	-3.54661	-3.56816	-3.62042	-3.60384	-3.71761	-3.85008	-4.21512	-4.17992
	200	-3.66814	-4.01876	-4.04848	-4.0464	-4.0068	-3.99983	-4.14714	-3.75097	-3.7545	-3.71223	-3.52127	-3.78036	-3.85669	-4.0843	-4.09442	-4.19405	-4.12097	-4.2505	-4.34008	-4.64195	-4.61515
	210	-4.12713	-4.44016	-4.45997	-4.44719	-4.35704	-4.37319	-4.57721	-4.10558	-4.10824	-4.08406	-3.96803	-4.15117	-4.28937	-4.45209	-4.46293	-4.61071	-4.5494	-4.67766	-4.70775	-5.16043	-5.15479
	220	-4.58612	-4.86155	-4.87146	-4.84798	-4.70728	-4.74655	-5.00729	-4.4602	-4.46198	-4.45588	-4.4148	-4.52197	-4.72204	-4.81988	-4.83143	-5.02737	-4.97783	-5.10482	-5.07542	-5.67891	-5.69443
	230	-5.04511	-5.28294	-5.28294	-5.24877	-5.05752	-5.11991	-5.43736	-4.81481	-4.81571	-4.82771	-4.86156	-4.89278	-5.15472	-5.18767	-5.19994	-5.44403	-5.40625	-5.53198	-5.4431	-6.19739	-6.23407
	240	-5.50707	-5.79751	-5.78981	-5.73943	-5.68048	-5.68284	-5.9555	-5.30438	-5.42255	-5.36	-5.3027	-5.426	-5.62187	-5.80989	-5.89811	-5.99545	-5.92028	-5.98904	-5.97475	-6.61496	-6.6297
	250	-5.96903	-6.31207	-6.29668	-6.2301	-6.30344	-6.24577	-6.47365	-5.79394	-6.02939	-5.89228	-5.74385	-5.95922	-6.08901	-6.4321	-6.59629	-6.54688	-6.43431	-6.4461	-6.50641	-7.03254	-7.02532
	260	-6.40287	-6.57998	-6.58023	-6.56374	-6.60077	-6.5517	-6.75667	-6.30812	-6.43462	-6.3125	-6.22161	-6.36726	-6.48526	-6.69951	-6.80909	-6.82552	-6.74817	-6.75109	-6.83131	-7.24431	-7.19051
	270	-6.83359	-6.82048	-6.83896	-6.87993	-6.86192	-6.82907	-7.01357	-6.82505	-6.81745	-6.72027	-6.70344	-6.7614	-6.87364	-6.92749	-6.96797	-7.07386	-7.03978	-7.03918	-7.13324	-7.43321	-7.33009
	280	-7.01887	-7.10676	-7.11402	-7.09499	-7.11178	-7.08952	-7.21395	-7.03698	-7.01263	-6.96096	-6.92419	-6.93498	-7.06067	-7.13124	-7.23093	-7.29041	-7.20221	-7.18591	-7.07318	-7.52885	-7.44974
	290	-7.20415	-7.39304	-7.38908	-7.31004	-7.36165	-7.34997	-7.41433	-7.24891	-7.20782	-7.20164	-7.14494	-7.10856	-7.24771	-7.33498	-7.4939	-7.50695	-7.36464	-7.33265	-7.01311	-7.62449	-7.56939
	300	-7.38943	-7.67933	-7.66414	-7.5251	-7.61151	-7.61042	-7.61472	-7.46085	-7.403	-7.44233	-7.36569	-7.28215	-7.43475	-7.53873	-7.75687	-7.72349	-7.52707	-7.47938	-6.95305	-7.72014	-7.68904
	310	-7.58629	-7.74883	-7.74142	-7.70811	-7.73893	-7.7425	-7.77835	-7.58418	-7.55425	-7.53482	-7.47006	-7.43366	-7.54995	-7.64071	-7.83956	-7.76473	-7.64567	-7.611	-7.27013	-7.86996	-7.86584
	320	-7.78315	-7.81832	-7.8187	-7.89113	-7.86636	-7.87459	-7.94198	-7.70752	-7.70549	-7.62731	-7.57443	-7.58518	-7.66516	-7.74269	-7.92225	-7.80598	-7.76427	-7.74263	-7.58721	-8.01979	-8.04263
	330	-7.98	-7.88782	-7.89597	-8.07414	-7.99379	-8.00667	-8.10561	-7.83086	-7.85674	-7.7198	-7.67879	-7.7367	-7.78037	-7.84466	-8.00494	-7.84722	-7.88287	-7.87426	-7.90429	-8.16962	-8.21943
	340	-8.17686	-7.95732	-7.97325	-8.25716	-8.12121	-8.13875	-8.26924	-7.95419	-8.00798	-7.81229	-7.78316	-7.88822	-7.89558	-7.94664	-8.08762	-7.88846	-8.00147	-8.00588	-8.22137	-8.31945	-8.39622
	350	-8.37372	-8.02682	-8.05053	-8.44017	-8.24864	-8.27083	-8.43287	-8.07753	-8.15923	-7.90478	-7.88753	-8.03973	-8.01078	-8.04862	-8.17031	-7.9297	-8.12007	-8.13751	-8.53845	-8.46928	-8.57302
	360	-8.46774	-8.07035	-8.08805	-8.48546	-8.31157	-8.32933	-8.63115	-8.21958	-8.26008	-7.98966	-8.05794	-8.16501	-8.08752	-8.18589	-8.29427	-8.08678	-8.14225	-8.25983	-8.6962	-8.43033	-8.67047
	370	-8.56177	-8.11388	-8.12557	-8.53075	-8.3745	-8.38782	-8.82943	-8.36163	-8.36093	-8.07453	-8.22834	-8.29028	-8.16427	-8.32315	-8.41822	-8.24385	-8.16444	-8.38215	-8.85395	-8.39137	-8.76792
	380	-8.65579	-8.15741	-8.16309	-8.57605	-8.43743	-8.44631	-9.02771	-8.50368	-8.46178	-8.15941	-8.39875	-8.41556	-8.24101	-8.46042	-8.54218	-8.40093	-8.18662	-8.50447	-9.0117	-8.35241	-8.86537
	390	-8.74982	-8.20094	-8.20061	-8.62134	-8.50036	-8.5048	-9.22599	-8.64573	-8.56264	-8.24428	-8.56916	-8.54083	-8.31775	-8.59768	-8.66613	-8.558	-8.2088	-8.62678	-9.16945	-8.31345	-8.96282
	400	-8.84384	-8.24447	-8.23813	-8.66663	-8.56329	-8.56329	-9.42427	-8.78778	-8.66349	-8.32916	-8.73957	-8.66611	-8.39449	-8.73495	-8.79009	-8.71508	-8.23099	-8.7491	-9.3272	-8.2745	-9.06027
	410	-9.19356	-8.66157	-8.65242	-8.98834	-8.94534	-8.95346	-9.63671	-9.11767	-9.01562	-8.70836	-8.97844	-8.98006	-8.73293	-9.06939	-9.08111	-9.06092	-8.56972	-9.0979	-9.47269	-8.71778	-9.35883
	420	-9.54329	-9.07867	-9.06671	-9.31005	-9.32739	-9.34362	-9.84915	-9.44756	-9.36775	-9.08757	-9.21732	-9.29401	-9.07138	-9.40383	-9.37213	-9.40676	-8.90845	-9.44669	-9.61819	-9.16107	-9.65738
	430	-9.89301	-9.49576	-9.481	-9.63177	-9.70944	-9.73379	-10.0616	-9.77745	-9.71989	-9.46677	-9.4562	-9.60796	-9.40983	-9.73827	-9.66315	-9.7526	-9.24718	-9.79549	-9.76368	-9.60436	-9.95594
	440	-10.2427	-9.91286	-9.89529	-9.95348	-10.0915	-10.124	-10.274	-10.1073	-10.072	-9.84598	-9.69507	-9.92191	-9.74828	-10.0727	-9.95417	-10.0984	-9.5859	-10.1443	-9.90917	-10.0476	-10.2545
	450	-10.5925	-10.33	-10.3096	-10.2752	-10.4735	-10.5141	-10.4865	-10.4372	-10.4241	-10.2252	-9.93395	-10.2359	-10.0867	-10.4071	-10.2452	-10.4443	-9.92463	-10.4931	-10.0547	-10.4909	-10.5531
	460	-10.6892	-10.3267	-10.3062	-10.3901	-10.4937	-10.5204	-10.5679	-10.5387	-10.5296	-10.3614	-10.1176	-10.3786	-10.3277	-10.5094	-10.4422	-10.6135	-9.96619	-10.5913	-10.32	-10.6326	-10.6603
	470	-10.7859	-10.3233	-10.3028	-10.505	-10.5139	-10.5267	-10.6493	-10.6401	-10.6351	-10.4976	-10.3013	-10.5214	-10.5686	-10.6116	-10.6393	-10.7827	-10.0078	-10.6895	-10.5853	-10.7744	-10.7675
	480	-10.8826	-10.32	-10.2995	-10.62	-10.5341	-10.533	-10.7308	-10.7415	-10.7406	-10.6338	-10.485	-10.6641	-10.8096	-10.7138	-10.8364	-10.9519	-10.0493	-10.7878	-10.8506	-10.9161	-10.8748
	490	-10.9793	-10.3167	-10.2961	-10.7349	-10.5543	-10.5392	-10.8122	-10.843	-10.8461	-10.77	-10.6687	-10.8069	-11.0506	-10.8161	-11.0334	-11.1211	-10.0909	-10.886	-11.1159	-11.0578	-10.982
	500	-11.0761	-10.3134	-10.2927	-10.8498	-10.5744	-10.5455	-10.8936	-10.9444	-10.9516	-10.9062	-10.8524	-10.9496	-11.2915	-10.9183	-11.2305	-11.2903	-10.1324	-10.9842	-11.3813	-11.1995	-11.0893

## Sheet: Fig. 5h
		TM motion phase
	Frequency (Hz)
	150	-1.86262	-1.40665	-1.78054	-1.74362	-1.50738	-2.19587	-2.22302	-1.27542	-2.29875	-1.64264	-1.38433	-1.39704	-1.35907	-1.3539	-1.51478	-1.93139	-1.80558	-2.32999	-2.32226	-2.07983	-1.65132	-1.69507	-1.5786
	160	-2.28489	-1.92061	-2.21685	-2.18891	-2.04545	-2.66841	-2.67055	-1.83251	-2.7477	-2.22786	-1.88195	-1.85611	-1.87789	-1.91993	-2.05967	-2.34447	-2.2786	-2.86656	-2.86721	-2.6257	-2.16004	-2.18116	-2.00449
	170	-2.70716	-2.43457	-2.65316	-2.63419	-2.58353	-3.14094	-3.11808	-2.3896	-3.19665	-2.81308	-2.37956	-2.31518	-2.39671	-2.48597	-2.60456	-2.75755	-2.75163	-3.40313	-3.41216	-3.17156	-2.66876	-2.66726	-2.43038
	180	-3.12942	-2.94853	-3.08947	-3.07947	-3.12161	-3.61348	-3.56561	-2.94669	-3.64561	-3.3983	-2.87717	-2.77425	-2.91553	-3.052	-3.14945	-3.17064	-3.22465	-3.93971	-3.95711	-3.71743	-3.17748	-3.15336	-2.85628
	190	-3.55169	-3.46249	-3.52578	-3.52475	-3.65969	-4.08601	-4.01314	-3.50379	-4.09456	-3.98352	-3.37478	-3.23332	-3.43435	-3.61803	-3.69434	-3.58372	-3.69768	-4.47628	-4.50206	-4.26329	-3.6862	-3.63946	-3.28217
	200	-3.97396	-3.97645	-3.96208	-3.97003	-4.19776	-4.55855	-4.46068	-4.06088	-4.54352	-4.56873	-3.87239	-3.69239	-3.95317	-4.18407	-4.23923	-3.9968	-4.1707	-5.01285	-5.04701	-4.80915	-4.19492	-4.12555	-3.70806
	210	-4.31677	-4.29619	-4.29976	-4.31222	-4.58932	-5.04661	-4.93628	-4.45697	-4.99807	-4.97845	-4.26339	-4.10216	-4.37649	-4.60136	-4.66662	-4.36612	-4.58033	-5.50576	-5.58303	-5.30484	-4.637	-4.48367	-4.01021
	220	-4.65958	-4.61593	-4.63743	-4.65441	-4.98088	-5.53467	-5.41188	-4.85307	-5.45263	-5.38817	-4.65438	-4.51193	-4.79981	-5.01866	-5.094	-4.73545	-4.98996	-5.99866	-6.11906	-5.80053	-5.07908	-4.84179	-4.31236
	230	-5.00239	-4.93567	-4.9751	-4.99661	-5.37243	-6.02272	-5.88748	-5.24916	-5.90719	-5.79789	-5.04538	-4.9217	-5.22312	-5.43595	-5.52139	-5.10478	-5.39959	-6.49157	-6.65508	-6.29621	-5.52116	-5.1999	-4.61451
	240	-5.50716	-5.43227	-5.48859	-5.51867	-5.85631	-6.40597	-6.35292	-5.70572	-6.40268	-6.22637	-5.63554	-5.47329	-5.74389	-5.91	-6.01578	-5.69141	-5.99636	-6.7927	-6.91064	-6.6804	-5.95961	-5.7973	-5.03535
	250	-6.01194	-5.92888	-6.00208	-6.04073	-6.34019	-6.78921	-6.81836	-6.16227	-6.89817	-6.65485	-6.2257	-6.02488	-6.26467	-6.38405	-6.51017	-6.27805	-6.59314	-7.09383	-7.1662	-7.06458	-6.39807	-6.39469	-5.4562
	260	-6.4079	-6.43045	-6.4711	-6.45631	-6.67199	-7.08096	-7.10447	-6.50434	-7.10787	-6.93183	-6.58834	-6.4037	-6.66891	-6.68607	-6.83502	-6.44777	-6.97394	-7.26696	-7.29909	-7.16925	-6.72049	-6.70025	-6.00019
	270	-6.79177	-6.93258	-6.93519	-6.86007	-6.98688	-7.36254	-7.37065	-6.83369	-7.2858	-7.19197	-6.92569	-6.76332	-7.0602	-6.96897	-7.14103	-6.57117	-7.33075	-7.42587	-7.41834	-7.24287	-7.03001	-6.97339	-6.55785
	280	-7.05453	-7.09349	-7.12154	-7.09362	-7.12975	-7.56309	-7.52118	-7.00203	-7.43407	-7.38929	-7.0896	-6.96132	-7.13879	-7.13203	-7.21165	-6.61638	-7.55443	-7.3368	-7.62213	-7.40511	-7.22612	-6.96664	-6.81832
	290	-7.31729	-7.2544	-7.30789	-7.32717	-7.27263	-7.76365	-7.67171	-7.17038	-7.58234	-7.58661	-7.25351	-7.15932	-7.21738	-7.29509	-7.28226	-6.66159	-7.7781	-7.24773	-7.82592	-7.56734	-7.42222	-6.9599	-7.07878
	300	-7.58005	-7.41531	-7.49424	-7.56071	-7.4155	-7.96421	-7.82224	-7.33872	-7.73061	-7.78393	-7.41742	-7.35733	-7.29597	-7.45815	-7.35288	-6.7068	-8.00177	-7.15867	-8.0297	-7.72958	-7.61833	-6.95316	-7.33924
	310	-7.79196	-7.65041	-7.72564	-7.75517	-7.55402	-8.1388	-7.94021	-7.47731	-7.94354	-7.90939	-7.5269	-7.50625	-7.47146	-7.56199	-7.50814	-6.90032	-8.20509	-7.38708	-8.08089	-7.81041	-7.72926	-7.2386	-7.46506
	320	-8.00388	-7.8855	-7.95705	-7.94962	-7.69254	-8.31339	-8.05818	-7.6159	-8.15648	-8.03486	-7.63638	-7.65517	-7.64695	-7.66583	-7.6634	-7.09383	-8.40841	-7.6155	-8.13208	-7.89123	-7.84018	-7.52404	-7.59088
	330	-8.21579	-8.1206	-8.18846	-8.14407	-7.83105	-8.48798	-8.17616	-7.75449	-8.36942	-8.16032	-7.74586	-7.8041	-7.82243	-7.76967	-7.81866	-7.28734	-8.61172	-7.84392	-8.18326	-7.97206	-7.95111	-7.80947	-7.7167
	340	-8.4277	-8.35569	-8.41986	-8.33852	-7.96957	-8.66258	-8.29413	-7.89308	-8.58236	-8.28578	-7.85534	-7.95302	-7.99792	-7.8735	-7.97392	-7.48086	-8.81504	-8.07233	-8.23445	-8.05289	-8.06203	-8.09491	-7.84252
	350	-8.63961	-8.59079	-8.65127	-8.53297	-8.10809	-8.83717	-8.4121	-8.03167	-8.7953	-8.41124	-7.96482	-8.10195	-8.17341	-7.97734	-8.12917	-7.67437	-9.01835	-8.30075	-8.28564	-8.13371	-8.17296	-8.38035	-7.96834
	360	-8.85294	-8.85268	-8.82954	-8.76225	-8.069	-9.00587	-8.63701	-7.99886	-8.71137	-8.48379	-8.17404	-8.28661	-8.34957	-8.12939	-8.22506	-7.73492	-9.25841	-8.43106	-8.38076	-8.25761	-8.29895	-8.50481	-8.10146
	370	-9.06627	-9.11457	-9.0078	-8.99153	-8.02992	-9.17458	-8.86192	-7.96606	-8.62744	-8.55634	-8.38325	-8.47127	-8.52572	-8.28143	-8.32095	-7.79548	-9.49847	-8.56137	-8.47587	-8.38151	-8.42494	-8.62928	-8.23459
	380	-9.2796	-9.37646	-9.18606	-9.22081	-7.99083	-9.34329	-9.08683	-7.93325	-8.54351	-8.62889	-8.59247	-8.65592	-8.70188	-8.43348	-8.41683	-7.85603	-9.73853	-8.69168	-8.57099	-8.5054	-8.55092	-8.75374	-8.36771
	390	-9.49293	-9.63835	-9.36433	-9.45008	-7.95175	-9.51199	-9.31174	-7.90045	-8.45958	-8.70144	-8.80169	-8.84058	-8.87804	-8.58553	-8.51272	-7.91659	-9.97859	-8.82199	-8.66611	-8.6293	-8.67691	-8.8782	-8.50084
	400	-9.70627	-9.90025	-9.54259	-9.67936	-7.91266	-9.6807	-9.53665	-7.86764	-8.37565	-8.77399	-9.01091	-9.02524	-9.0542	-8.73757	-8.6086	-7.97715	-10.2187	-8.9523	-8.76122	-8.7532	-8.8029	-9.00266	-8.63396
	410	-9.91784	-10.0859	-9.79831	-9.89387	-8.27949	-9.72352	-9.59813	-8.22788	-8.84392	-9.12055	-9.2773	-9.28069	-9.29868	-9.03054	-8.90296	-8.28427	-10.3238	-9.21406	-9.12139	-8.95696	-9.06716	-9.30277	-8.93901
	420	-10.1294	-10.2716	-10.054	-10.1084	-8.64632	-9.76635	-9.65962	-8.58813	-9.3122	-9.46712	-9.54369	-9.53614	-9.54316	-9.32351	-9.19731	-8.5914	-10.429	-9.47582	-9.48156	-9.16071	-9.33142	-9.60288	-9.24406
	430	-10.341	-10.4572	-10.3098	-10.3229	-9.01315	-9.80917	-9.72111	-8.94837	-9.78047	-9.81368	-9.81008	-9.79158	-9.78764	-9.61648	-9.49166	-8.89853	-10.5342	-9.73757	-9.84173	-9.36447	-9.59568	-9.90299	-9.54911
	440	-10.5526	-10.6429	-10.5655	-10.5374	-9.37997	-9.85199	-9.78259	-9.30861	-10.2487	-10.1602	-10.0765	-10.047	-10.0321	-9.90945	-9.78601	-9.20566	-10.6394	-9.99933	-10.2019	-9.56823	-9.85994	-10.2031	-9.85416
	450	-10.7641	-10.8286	-10.8212	-10.7519	-9.7468	-9.89482	-9.84408	-9.66885	-10.717	-10.5068	-10.3429	-10.3025	-10.2766	-10.2024	-10.0804	-9.51279	-10.7445	-10.2611	-10.5621	-9.77198	-10.1242	-10.5032	-10.1592
	460	-10.9235	-10.954	-10.9872	-10.947	-9.81669	-9.93148	-10.0282	-9.74216	-10.7347	-10.5577	-10.4655	-10.4336	-10.4142	-10.3328	-10.18	-9.68747	-10.903	-10.3562	-10.7008	-9.94538	-10.1919	-10.5763	-10.1367
	470	-11.0828	-11.0794	-11.1531	-11.1421	-9.88657	-9.96815	-10.2123	-9.81546	-10.7524	-10.6086	-10.5882	-10.5646	-10.5519	-10.4633	-10.2796	-9.86214	-11.0615	-10.4513	-10.8395	-10.1188	-10.2596	-10.6493	-10.1142
	480	-11.2421	-11.2049	-11.3191	-11.3371	-9.95646	-10.0048	-10.3964	-9.88876	-10.7701	-10.6595	-10.7108	-10.6957	-10.6895	-10.5937	-10.3792	-10.0368	-11.22	-10.5464	-10.9782	-10.2922	-10.3272	-10.7224	-10.0917
	490	-11.4015	-11.3303	-11.4851	-11.5322	-10.0263	-10.0415	-10.5806	-9.96206	-10.7878	-10.7103	-10.8335	-10.8268	-10.8271	-10.7241	-10.4788	-10.2115	-11.3785	-10.6415	-11.1169	-10.4656	-10.3949	-10.7954	-10.0692
	500	-11.5608	-11.4557	-11.651	-11.7273	-10.0962	-10.0781	-10.7647	-10.0354	-10.8055	-10.7612	-10.9561	-10.9578	-10.9647	-10.8545	-10.5784	-10.3862	-11.537	-10.7367	-11.2556	-10.6389	-10.4626	-10.8684	-10.0467
		Stereocilia motion phase
	Frequency (Hz)
	150	-1.18824	-1.86634	-1.68132	-1.5927	-1.42976	-2.55712	-2.21167	-1.30162	-1.88607	-2.08901	-1.37767	-1.1953	-1.34657	-1.48798	-1.38093	-1.48833	-1.78225	-2.25547	-2.2218	-2.09784	-1.61173	-1.87008	-1.4667
	160	-1.73833	-2.27785	-2.13045	-2.06488	-1.97916	-2.9609	-2.65663	-1.85748	-2.419	-2.56615	-1.87035	-1.69782	-1.85348	-2.02683	-1.95579	-1.98779	-2.25725	-2.80175	-2.77051	-2.65658	-2.12804	-2.31219	-1.91269
	170	-2.28843	-2.68936	-2.57958	-2.53707	-2.52857	-3.36469	-3.10159	-2.41334	-2.95192	-3.0433	-2.36304	-2.20035	-2.36039	-2.56568	-2.53066	-2.48725	-2.73224	-3.34804	-3.31921	-3.21532	-2.64435	-2.75429	-2.35868
	180	-2.83852	-3.10087	-3.02871	-3.00925	-3.07797	-3.76847	-3.54654	-2.96921	-3.48485	-3.52044	-2.85573	-2.70288	-2.86729	-3.10454	-3.10552	-2.98672	-3.20724	-3.89433	-3.86792	-3.77406	-3.16066	-3.19639	-2.80467
	190	-3.38862	-3.51238	-3.47784	-3.48144	-3.62737	-4.17225	-3.9915	-3.52507	-4.01777	-3.99758	-3.34841	-3.20541	-3.3742	-3.64339	-3.68038	-3.48618	-3.68223	-4.44062	-4.41663	-4.3328	-3.67697	-3.6385	-3.25066
	200	-3.93871	-3.9239	-3.92697	-3.95362	-4.17678	-4.57604	-4.43646	-4.08093	-4.5507	-4.47472	-3.8411	-3.70793	-3.88111	-4.18224	-4.25525	-3.98564	-4.15723	-4.98691	-4.96533	-4.89154	-4.19328	-4.0806	-3.69665
	210	-4.27345	-4.23132	-4.22677	-4.28485	-4.56902	-5.06405	-4.95417	-4.49317	-4.99023	-4.8675	-4.25117	-4.1085	-4.34121	-4.64534	-4.71591	-4.39335	-4.60516	-5.50135	-5.45898	-5.36534	-4.6387	-4.43993	-4.02819
	220	-4.60819	-4.53875	-4.52657	-4.61607	-4.96127	-5.55207	-5.47187	-4.90542	-5.42976	-5.26027	-4.66124	-4.50906	-4.80131	-5.10844	-5.17658	-4.80106	-5.05308	-6.0158	-5.95263	-5.83915	-5.08412	-4.79927	-4.35973
	230	-4.94293	-4.84618	-4.82637	-4.94729	-5.35352	-6.04008	-5.98958	-5.31767	-5.86929	-5.65304	-5.07131	-4.90962	-5.26141	-5.57154	-5.63725	-5.20878	-5.50101	-6.53025	-6.44627	-6.31295	-5.52953	-5.1586	-4.69126
	240	-5.40439	-5.41843	-5.33014	-5.47016	-5.80545	-6.46305	-6.39102	-5.7348	-6.325	-6.15916	-5.6023	-5.47652	-5.73957	-5.99829	-6.10145	-5.70715	-6.06535	-6.78233	-6.78343	-6.74313	-6.02202	-5.6771	-5.08085
	250	-5.86585	-5.99069	-5.8339	-5.99303	-6.25739	-6.88603	-6.79247	-6.15193	-6.78071	-6.66529	-6.13328	-6.04342	-6.21773	-6.42504	-6.56565	-6.20551	-6.6297	-7.03441	-7.12059	-7.17331	-6.51451	-6.19559	-5.47044
	260	-6.36498	-6.38179	-6.28368	-6.43342	-6.65912	-7.17088	-7.04335	-6.53361	-6.9592	-6.96459	-6.54015	-6.44811	-6.61792	-6.74119	-6.85295	-6.50726	-6.98661	-7.2617	-7.28253	-7.26435	-6.80762	-6.53636	-5.9552
	270	-6.8683	-6.75278	-6.72747	-6.86464	-7.05528	-7.44038	-7.2775	-6.91135	-7.10689	-7.24092	-6.93324	-6.83477	-7.00944	-7.04506	-7.12059	-6.78716	-7.32048	-7.48623	-7.42501	-7.31771	-7.07857	-6.85737	-6.45053
	280	-7.08578	-6.98985	-6.95174	-7.06815	-7.15464	-7.61116	-7.43945	-7.0547	-7.30597	-7.37054	-7.07572	-7.00546	-7.13684	-7.19316	-7.27384	-6.73049	-7.53899	-7.38293	-7.54849	-7.49606	-7.2546	-6.87147	-6.75405
	290	-7.30327	-7.22693	-7.17601	-7.27166	-7.254	-7.78194	-7.60141	-7.19804	-7.50506	-7.50017	-7.2182	-7.17614	-7.26425	-7.34126	-7.4271	-6.67382	-7.7575	-7.27964	-7.67197	-7.67441	-7.43063	-6.88557	-7.05756
	300	-7.52075	-7.46401	-7.40028	-7.47517	-7.35336	-7.95271	-7.76337	-7.34139	-7.70415	-7.62979	-7.36068	-7.34682	-7.39165	-7.48936	-7.58035	-6.61715	-7.976	-7.17634	-7.79545	-7.85276	-7.60665	-6.89966	-7.36108
	310	-7.74279	-7.68927	-7.60924	-7.70029	-7.48175	-8.05775	-7.84654	-7.48438	-7.88099	-7.783	-7.48961	-7.47864	-7.52492	-7.60928	-7.68423	-6.87335	-8.20776	-7.42677	-7.89281	-7.93309	-7.72816	-7.20243	-7.48772
	320	-7.96484	-7.91453	-7.81819	-7.92541	-7.61015	-8.16278	-7.92971	-7.62737	-8.05784	-7.93621	-7.61855	-7.61046	-7.6582	-7.72919	-7.78811	-7.12955	-8.43951	-7.6772	-7.99018	-8.01341	-7.84967	-7.5052	-7.61435
	330	-8.18689	-8.1398	-8.02715	-8.15052	-7.73855	-8.26781	-8.01288	-7.77037	-8.23468	-8.08942	-7.74748	-7.74228	-7.79147	-7.84911	-7.89199	-7.38575	-8.67126	-7.92763	-8.08754	-8.09374	-7.97118	-7.80797	-7.74099
	340	-8.40893	-8.36506	-8.2361	-8.37564	-7.86695	-8.37284	-8.09605	-7.91336	-8.41152	-8.24264	-7.87641	-7.8741	-7.92475	-7.96902	-7.99587	-7.64196	-8.90302	-8.17806	-8.18491	-8.17406	-8.09269	-8.11074	-7.86762
	350	-8.63098	-8.59032	-8.44506	-8.60076	-7.99535	-8.47788	-8.17922	-8.05635	-8.58836	-8.39585	-8.00535	-8.00592	-8.05802	-8.08893	-8.09975	-7.89816	-9.13477	-8.42849	-8.28227	-8.25438	-8.2142	-8.41351	-7.99426
	360	-8.82453	-8.7922	-8.65757	-8.73713	-8.02703	-8.64567	-8.40394	-8.07371	-8.63483	-8.357	-8.1562	-8.15335	-8.22614	-8.17107	-8.16981	-7.96101	-9.28855	-8.51431	-8.39185	-8.36347	-8.28403	-8.58981	-8.08484
	370	-9.01809	-8.99407	-8.87008	-8.8735	-8.05871	-8.81347	-8.62866	-8.09107	-8.6813	-8.31816	-8.30706	-8.30078	-8.39426	-8.25321	-8.23986	-8.02387	-9.44232	-8.60014	-8.50143	-8.47255	-8.35385	-8.76611	-8.17543
	380	-9.21165	-9.19594	-9.08259	-9.00987	-8.09039	-8.98126	-8.85338	-8.10843	-8.72777	-8.27932	-8.45791	-8.44821	-8.56238	-8.33534	-8.30991	-8.08672	-9.5961	-8.68597	-8.611	-8.58163	-8.42367	-8.94241	-8.26601
	390	-9.40521	-9.39781	-9.2951	-9.14625	-8.12207	-9.14906	-9.0781	-8.1258	-8.77424	-8.24047	-8.60877	-8.59565	-8.7305	-8.41748	-8.37997	-8.14958	-9.74987	-8.7718	-8.72058	-8.69071	-8.4935	-9.11871	-8.3566
	400	-9.59876	-9.59968	-9.50761	-9.28262	-8.15375	-9.31685	-9.30282	-8.14316	-8.82071	-8.20163	-8.75962	-8.74308	-8.89862	-8.49962	-8.45002	-8.21243	-9.90365	-8.85763	-8.83016	-8.79979	-8.56332	-9.29501	-8.44719
	410	-9.83049	-9.8477	-9.71939	-9.57399	-8.49437	-9.4978	-9.46371	-8.39247	-9.1649	-8.65394	-9.06362	-9.06313	-9.17806	-8.81647	-8.80335	-8.51848	-10.1697	-9.12983	-9.0562	-9.08147	-8.82776	-9.53424	-8.66293
	420	-10.0622	-10.0957	-9.93117	-9.86536	-8.835	-9.67875	-9.6246	-8.64179	-9.50909	-9.10625	-9.36762	-9.38319	-9.45749	-9.13332	-9.15668	-8.82453	-10.4358	-9.40202	-9.28225	-9.36316	-9.09221	-9.77348	-8.87867
	430	-10.2939	-10.3437	-10.1429	-10.1567	-9.17563	-9.8597	-9.78549	-8.89111	-9.85328	-9.55857	-9.67162	-9.70324	-9.73692	-9.45017	-9.51	-9.13057	-10.7019	-9.67422	-9.5083	-9.64484	-9.35665	-10.0127	-9.09441
	440	-10.5257	-10.5918	-10.3547	-10.4481	-9.51625	-10.0406	-9.94639	-9.14043	-10.1975	-10.0109	-9.97562	-10.0233	-10.0164	-9.76703	-9.86333	-9.43662	-10.9679	-9.94641	-9.73434	-9.92652	-9.62109	-10.2519	-9.31015
	450	-10.7574	-10.8398	-10.5665	-10.7395	-9.85688	-10.2216	-10.1073	-9.38974	-10.5417	-10.4632	-10.2796	-10.3433	-10.2958	-10.0839	-10.2167	-9.74266	-11.234	-10.2186	-9.96039	-10.2082	-9.88554	-10.4912	-9.52589
	460	-10.9801	-10.9067	-10.7362	-10.984	-9.82811	-10.3144	-10.2619	-9.54512	-10.5942	-10.4578	-10.4409	-10.4802	-10.5092	-10.2486	-10.397	-9.89663	-11.2597	-10.3967	-10.1167	-10.3121	-9.9974	-10.5604	-9.71433
	470	-11.2028	-10.9736	-10.9059	-11.2286	-9.79934	-10.4072	-10.4166	-9.7005	-10.6467	-10.4525	-10.6021	-10.6171	-10.7226	-10.4134	-10.5773	-10.0506	-11.2854	-10.5747	-10.2731	-10.416	-10.1093	-10.6296	-9.90278
	480	-11.4255	-11.0405	-11.0756	-11.4731	-9.77057	-10.5	-10.5713	-9.85588	-10.6992	-10.4471	-10.7634	-10.754	-10.936	-10.5781	-10.7576	-10.2046	-11.3111	-10.7527	-10.4294	-10.5199	-10.2211	-10.6988	-10.0912
	490	-11.6482	-11.1074	-11.2453	-11.7177	-9.74181	-10.5928	-10.7259	-10.0113	-10.7517	-10.4418	-10.9246	-10.8909	-11.1495	-10.7429	-10.9379	-10.3585	-11.3368	-10.9308	-10.5857	-10.6238	-10.333	-10.768	-10.2797
	500	-11.8709	-11.1743	-11.415	-11.9622	-9.71304	-10.6856	-10.8806	-10.1666	-10.8042	-10.4364	-11.0859	-11.0278	-11.3629	-10.9076	-11.1183	-10.5125	-11.3625	-11.1088	-10.742	-10.7277	-10.4448	-10.8372	-10.4681

[truncated: 4 more sheets: Fig. 5i, Fig. 5j, Fig. 5k, Fig. 5l]
